# Supplementary material for: DNA hypo-methylation facilitates anti-inflammatory responses in severe ulcerative colitis
Source: PLoS One. 2021 Apr 1;16(4):e0248905. doi: 10.1371/journal.pone.0248905 (PMC8016308; doi:10.1371/journal.pone.0248905)
Supplement: S1 Table — (XLSX) [file pone.0248905.s002.xlsx]

## Sheet: S1_Table_with_SDS
#legend	SN.baseMean	Average normalized log2 counts for severe and normal
#legend	SN.log2FoldChange	Fold change of severe minus normal
#legend	SN.padj	Adjusted p.value for severe vs normal comparison
#legend	SN.TRUE	True if adj p.value < 0.05, untrue is p.value > 0.05
#legend	SM.baseMean	Average normalized log2 counts for severe and mild
#legend	SM.log2FoldChange	Fold change of severe minus mild
#legend	SM.padj	Adjusted p.value for severe vs mild comparison
#legend	SM.TRUE	True if adj p.value < 0.05, untrue is p.value > 0.05
#legend	MN.baseMean	Average normalized log2 counts for mild and normal
#legend	MN.log2FoldChange	Fold change of mild minus normal
#legend	sds_cnts_ss	Standard deviation counts of severe
#legend	sd_cnts_mm	Standard deviation counts of mild
#legend	sd_cnts_nn	Standard deviation counts of normal
Gene symbol	SN.baseMean	SN.log2FoldChange	SN.padj	SN.TRUE	SM.baseMean	SM.log2FoldChange	SM.padj	SM.TRUE	MN.baseMean	MN.log2FoldChange	MN.padj	MN.TRUE	sd_cnts_ss	sd_cnts_mm	sd_cnts_nn
IL36RN	0.511457	2.49678	0.499345	UNTRUE	7.88195	-1.5665	0.394912	UNTRUE	5.87073	5.88747	7.01e-05	TRUE	0.63299	0.698442	0.0366616
PIN1P1	0.625277	-2.7755	0.0329715	TRUE	0	NA	NA	UNTRUE	0.672835	-2.97988	NA	UNTRUE	0.0113383	0.0118724	0.08988
MUCL1	0.684537	2.88247	0.0436923	TRUE	1.01062	1.38793	NA	UNTRUE	0.266027	1.47367	NA	UNTRUE	2.07399	0.180721	0.0468928
GS1-600G8.3	0.687814	2.88148	0.018184	TRUE	1.04423	1.34542	NA	UNTRUE	0.29326	1.58437	NA	UNTRUE	0.100136	0.137349	0.0142996
CCDC42	0.692893	2.89591	0.0378778	TRUE	1.19205	0.720537	NA	UNTRUE	0.433946	2.14456	NA	UNTRUE	0.139309	0.147868	0.0132797
DUSP21	0.702485	-2.93381	0.0238183	TRUE	0.107928	-0.510736	NA	UNTRUE	0.862073	-2.41107	NA	UNTRUE	0.0106712	0.0608304	0.131791
MYH7	0.718469	0.633058	0.710124	UNTRUE	2.02355	-1.56378	NA	UNTRUE	1.82124	2.21642	0.0468017	TRUE	0.160463	0.216955	0.113977
LOC101928233	0.751059	1.59271	0.34749	UNTRUE	3.73299	-2.26644	0.00682648	TRUE	3.26071	3.89122	8.51e-05	TRUE	0.187493	0.263999	0.0986336
ZAR1L	0.762987	2.60723	0.0475105	TRUE	1.38428	0.274786	NA	UNTRUE	0.655168	2.30425	NA	UNTRUE	0.154723	0.14645	0.0424535
MIR135B	0.776266	2.60791	0.0257843	TRUE	1.2218	0.791906	NA	UNTRUE	0.505277	1.80635	NA	UNTRUE	0.101744	0.157414	0.0533602
SERPINB10	0.779832	2.61572	0.0298488	TRUE	1.44443	0.321527	NA	UNTRUE	0.70973	2.32457	NA	UNTRUE	0.111604	0.129766	0.0457707
HYPM	0.805993	2.20844	0.113006	UNTRUE	2.70368	-1.34373	NA	UNTRUE	2.06874	3.57038	0.0045269	TRUE	0.187877	0.365307	0.0713469
NOBOX	0.839767	-3.23348	0.0194359	TRUE	0.288223	-1.57496	NA	UNTRUE	1.19177	-1.67911	0.220985	UNTRUE	0.0070232	0.125744	0.194124
LOC388282	0.86685	3.23295	0.0290719	TRUE	1.27011	1.47139	NA	UNTRUE	0.326074	1.74821	NA	UNTRUE	0.233435	0.0607064	0.0134629
RIPPLY2	0.876165	-2.85059	0.0154345	TRUE	0.642797	-2.17355	NA	UNTRUE	1.44641	-0.670215	0.61393	UNTRUE	0.0570904	0.200241	0.151406
DCAF12L1	0.885472	-2.85528	0.03362	TRUE	0.601809	-2.07074	NA	UNTRUE	1.43954	-0.804154	0.588101	UNTRUE	0.0492705	0.196828	0.211339
IZUMO2	0.889221	1.9375	0.292339	UNTRUE	2.34321	-0.93274	NA	UNTRUE	1.72648	2.92523	0.0155074	TRUE	0.313547	0.272933	0.0681312
LOC101927666	0.891811	2.79477	0.0280564	TRUE	1.33403	0.986338	NA	UNTRUE	0.478376	1.76796	NA	UNTRUE	0.189239	0.113399	0.0486159
TPRXL	0.907771	1.97139	0.209161	UNTRUE	2.06497	-0.545381	NA	UNTRUE	1.39737	2.53341	0.0485021	TRUE	0.244842	0.231699	0.0884793
CTRC	0.928673	2.40037	0.0414485	TRUE	1.65639	0.144959	NA	UNTRUE	0.875065	2.23733	NA	UNTRUE	0.148756	0.182878	0.0615376
DNAJB5-AS1	0.938878	2.46838	0.0436923	TRUE	1.50142	0.518742	NA	UNTRUE	0.706195	1.91994	NA	UNTRUE	0.177347	0.179779	0.0592226
MIR548F3	0.947864	-2.4175	0.0380699	TRUE	0.546834	-1.29835	NA	UNTRUE	1.26584	-1.11415	0.384272	UNTRUE	0.0803559	0.167226	0.151632
KCNA7	0.957075	2.4695	0.0480158	TRUE	1.18936	1.69	NA	UNTRUE	0.399854	0.786115	NA	UNTRUE	0.188886	0.0984793	0.0676421
CDC20B	0.957954	2.4706	0.0319167	TRUE	1.42375	0.82936	NA	UNTRUE	0.646144	1.65132	NA	UNTRUE	0.142198	0.189966	0.0718165
ECEL1P2	0.973313	3.37752	0.0114586	TRUE	1.31145	1.88778	NA	UNTRUE	0.251439	1.41886	NA	UNTRUE	0.188809	0.084824	0.0132678
MYF6	0.975864	3.40733	0.0175571	TRUE	1.34007	1.76007	NA	UNTRUE	0.277916	1.55382	NA	UNTRUE	0.255827	0.14013	0.0136572
POTEG	0.983725	3.40898	0.0426824	TRUE	1.4645	1.53379	NA	UNTRUE	0.395044	1.94797	NA	UNTRUE	0.285736	0.146145	0.0137441
GABRR3	0.985119	2.55746	0.030314	TRUE	1.41423	1.08573	NA	UNTRUE	0.558398	1.46668	NA	UNTRUE	0.179209	0.176268	0.0583135
MSGN1	1.00982	3.47973	0.0188963	TRUE	1.73842	0.832717	NA	UNTRUE	0.63101	2.67206	NA	UNTRUE	0.292134	0.218906	0.0128769
C11orf44	1.02025	2.62003	0.0377983	TRUE	1.40965	1.21672	NA	UNTRUE	0.529961	1.37561	NA	UNTRUE	0.179652	0.137463	0.0908842
IGLL3P	1.04266	2.53105	0.0494197	TRUE	1.39135	1.12227	NA	UNTRUE	0.581887	1.39013	NA	UNTRUE	0.225909	0.172065	0.0877053
MIR1908	1.05874	3.06517	0.0161157	TRUE	1.69162	0.796341	NA	UNTRUE	0.662726	2.25675	NA	UNTRUE	0.211716	0.186512	0.0513056
KIR2DL3	1.06256	2.54122	0.0345205	TRUE	1.10599	2.78131	NA	UNTRUE	0.289008	-0.230871	NA	UNTRUE	0.215311	0.101998	0.0890205
MIR149	1.06489	-3.08904	0.00581086	TRUE	0.49359	-1.80077	NA	UNTRUE	1.49751	-1.25389	0.221728	UNTRUE	0.0562971	0.0847084	0.148048
FAM83A-AS1	1.07089	3.55638	0.0282189	TRUE	3.8539	-1.1738	0.334831	UNTRUE	2.65452	4.74473	0.000376363	TRUE	0.292308	0.474208	0.0249923
LINC00437	1.07537	-2.63684	0.0408512	TRUE	0.353402	-0.496204	NA	UNTRUE	1.28694	-2.12699	0.127625	UNTRUE	0.0632297	0.106731	0.223513
KLKP1	1.07832	-3.19192	0.008873	TRUE	0.212099	-0.505229	NA	UNTRUE	1.27384	-2.68311	0.0320678	TRUE	0.0402199	0.0694346	0.212254
TNNI3K	1.08918	-3.17002	0.00415239	TRUE	0.371915	-1.3852	NA	UNTRUE	1.44387	-1.74742	0.132591	UNTRUE	0.0393617	0.141797	0.15643
MIR578	1.09556	-3.0984	0.00340644	TRUE	0.593746	-1.99909	NA	UNTRUE	1.60295	-1.09048	0.307592	UNTRUE	0.0677158	0.166701	0.103345
GUCY2F	1.09682	2.23407	0.0457217	TRUE	1.05088	3.19296	NA	UNTRUE	0.242062	-0.952584	NA	UNTRUE	0.155305	0.0452467	0.0759446
LOC100507537	1.10034	-2.66388	0.0152431	TRUE	0.39517	-0.80274	NA	UNTRUE	1.33749	-1.84539	0.0998632	UNTRUE	0.0647403	0.0678888	0.150407
MIR3690	1.10036	3.55623	0.00681359	TRUE	1.88599	0.763367	NA	UNTRUE	0.687707	2.77892	NA	UNTRUE	0.262919	0.115894	0.0138099
CRAT37	1.12957	-2.358	0.0387937	TRUE	0.852223	-1.73306	NA	UNTRUE	1.70414	-0.590848	0.630261	UNTRUE	0.0941133	0.202301	0.168323
ZDHHC22	1.13298	-2.7971	0.015086	TRUE	0.952889	-2.37701	NA	UNTRUE	1.94352	-0.413926	0.692369	UNTRUE	0.0580004	0.105764	0.192965
CYP26A1	1.13361	-3.68701	0.00280586	TRUE	0.19658	-1.16111	NA	UNTRUE	1.41519	-2.49365	0.0419327	TRUE	0.00810081	0.0898248	0.213736
DNAH17-AS1	1.13684	2.72401	0.0116194	TRUE	1.55382	1.42166	NA	UNTRUE	0.534701	1.33769	NA	UNTRUE	0.139237	0.128186	0.0579294
SEMG2	1.1403	3.16653	0.0427848	TRUE	1.56663	1.51839	NA	UNTRUE	0.456213	1.62998	NA	UNTRUE	0.317489	0.150224	0.0574877
LINC00887	1.14606	2.73215	0.0315783	TRUE	1.29091	2.60193	NA	UNTRUE	0.310137	0.134732	NA	UNTRUE	0.28572	0.0794946	0.0749849
CPN1	1.15043	-3.25187	0.00348946	TRUE	0.59266	-2.07502	NA	UNTRUE	1.73003	-1.20305	0.266166	UNTRUE	0.0386527	0.174114	0.169436
RP1	1.16204	3.64584	0.015086	TRUE	2.66156	-0.152422	NA	UNTRUE	1.39117	3.81063	0.363011	UNTRUE	0.328203	0.493229	0.0188947
LINC00431	1.16846	-1.02716	0.575109	UNTRUE	3.64842	-2.9899	0.0157167	TRUE	4.03995	1.92634	0.152719	UNTRUE	0.167715	0.453011	0.339884
SERPINA7	1.16896	-3.24332	0.0200209	TRUE	0.596248	-2.0219	NA	UNTRUE	1.729	-1.25495	0.386662	UNTRUE	0.0542447	0.19781	0.294394
MS4A6E	1.17266	3.21951	0.0419243	TRUE	1.55998	1.91977	NA	UNTRUE	0.416895	1.38293	NA	UNTRUE	0.334765	0.156529	0.0584123
MIR1587	1.18232	2.38166	0.0436624	TRUE	1.33918	2.01833	NA	UNTRUE	0.430095	0.30862	NA	UNTRUE	0.202029	0.110328	0.105004
MIR3667	1.18856	2.40848	0.0434576	TRUE	1.36069	2.26582	NA	UNTRUE	0.401063	0.192199	NA	UNTRUE	0.213528	0.10489	0.0957222
TMEM174	1.21547	-2.83434	0.0109651	TRUE	0.368228	-0.156558	NA	UNTRUE	1.40945	-2.67792	0.0320945	TRUE	0.0746965	0.133757	0.19481
SCRT2	1.21737	3.72405	0.000772243	TRUE	1.73404	1.57421	NA	UNTRUE	0.407476	2.08516	NA	UNTRUE	0.187683	0.103438	0.0127474
TREML5P	1.2186	3.70882	0.0035854	TRUE	1.55284	2.50483	NA	UNTRUE	0.228136	1.22128	NA	UNTRUE	0.286809	0.1467	0.0138265
OR2T10	1.2239	3.72647	0.000307605	TRUE	2.68442	-0.054398	NA	UNTRUE	1.34397	3.77406	0.0187033	TRUE	0.140817	0.407536	0.0187592
MIR4493	1.22589	3.346	0.00557504	TRUE	1.80881	1.25582	NA	UNTRUE	0.577332	2.08164	NA	UNTRUE	0.23162	0.131395	0.0428036
FGB	1.22934	3.29924	0.0294874	TRUE	1.93724	0.905865	NA	UNTRUE	0.726841	2.38793	NA	UNTRUE	0.31949	0.204529	0.0566021
MIR4491	1.23958	2.03327	0.112314	UNTRUE	2.69411	-0.542835	NA	UNTRUE	1.8164	2.57162	0.0265311	TRUE	0.264346	0.282199	0.0668226
LOC101929217	1.27594	-1.67295	0.190683	UNTRUE	0.437578	1.26025	NA	UNTRUE	1.14495	-2.91835	0.0384925	TRUE	0.136816	0.0599912	0.267386
OR5AK4P	1.28589	2.39787	0.042127	TRUE	1.5852	1.30205	NA	UNTRUE	0.666359	1.07515	NA	UNTRUE	0.230335	0.0914962	0.0978961
LINC00272	1.28945	-2.99963	0.0154842	TRUE	0.323639	-0.434657	NA	UNTRUE	1.4503	-2.53205	0.0564831	UNTRUE	0.0725464	0.0850214	0.288005
2012-09-01	1.29304	-2.58069	0.0189463	TRUE	0.393258	-0.0808668	NA	UNTRUE	1.40374	-2.45823	0.0351925	TRUE	NA	NA	NA
YWHAEP1	1.29362	-2.15132	0.0344884	TRUE	0.993235	-1.47222	NA	UNTRUE	1.85134	-0.672842	0.473189	UNTRUE	0.0799367	0.115519	0.112838
OR2T11	1.30699	2.95177	0.00717904	TRUE	1.99379	0.83299	NA	UNTRUE	0.827362	2.11366	NA	UNTRUE	0.221963	0.276437	0.071148
MIR325HG	1.33492	-1.40652	0.291243	UNTRUE	0.597054	1.15001	NA	UNTRUE	1.23714	-2.55681	0.044937	TRUE	0.198409	0.0861463	0.201492
KRT73	1.34214	3.44856	0.00134439	TRUE	2.70865	0.0649303	NA	UNTRUE	1.39116	3.3879	0.00662876	TRUE	0.204748	0.242165	0.0641241
SLC6A18	1.34799	-3.05834	0.0125543	TRUE	0.584684	-1.50656	NA	UNTRUE	1.8021	-1.5439	0.150788	UNTRUE	0.0610477	0.074201	0.291393
ZSWIM2	1.34868	2.58264	0.0127306	TRUE	1.44724	2.81692	NA	UNTRUE	0.342669	-0.224268	NA	UNTRUE	0.122484	0.0938651	0.0969694
MIR4632	1.39605	3.07811	0.0313666	TRUE	2.04862	1.06293	NA	UNTRUE	0.741547	1.99468	NA	UNTRUE	0.348233	0.156466	0.0867435
OR2G6	1.39739	3.90769	0.0105019	TRUE	1.99577	1.58795	NA	UNTRUE	0.47327	2.28573	NA	UNTRUE	0.387165	0.139357	0.0146959
LINC01213	1.39786	-3.08573	0.00613837	TRUE	0.57435	-1.31448	NA	UNTRUE	1.7554	-1.78521	0.0914197	UNTRUE	0.120878	0.139858	0.217726
MOG	1.40265	2.64546	0.040668	TRUE	1.85495	1.48226	NA	UNTRUE	0.712919	1.25235	NA	UNTRUE	0.28563	0.251554	0.108201
RCAN3AS	1.41275	2.27361	0.023929	TRUE	2.26478	0.433814	NA	UNTRUE	1.21744	1.85337	0.115126	UNTRUE	0.154198	0.12551	0.0710293
LINC00656	1.41798	2.20654	0.0349791	TRUE	1.51576	2.43269	NA	UNTRUE	0.461781	-0.21626	NA	UNTRUE	0.189805	0.0716189	0.0735329
DGCR10	1.42022	2.28596	0.0332537	TRUE	1.9448	0.969907	NA	UNTRUE	0.879994	1.31049	NA	UNTRUE	0.192264	0.168132	0.0973752
LINC00460	1.43112	3.4976	0.00240306	TRUE	1.73248	2.37434	NA	UNTRUE	0.328294	1.07234	NA	UNTRUE	0.261124	0.0861249	0.0646614
TAF7L	1.4368	1.01065	0.290975	UNTRUE	3.2857	-1.05506	0.18704	UNTRUE	2.77051	2.0851	0.0146511	TRUE	0.169356	0.263035	0.103884
IL4	1.44356	2.64157	0.0242706	TRUE	2.13597	0.77024	NA	UNTRUE	1.05124	1.88976	0.177869	UNTRUE	0.25189	0.1677	0.10054
MIR1302-5	1.46738	3.54647	0.00401329	TRUE	2.28886	0.977212	NA	UNTRUE	0.839846	2.56807	NA	UNTRUE	0.277481	0.160752	0.0646297
CST1	1.49732	4.03266	0.0213432	TRUE	6.40854	-1.53847	0.321589	UNTRUE	4.74263	5.58848	0.000292306	TRUE	0.482526	0.815748	0.0365055
MIR4750	1.49895	2.74721	0.048618	TRUE	1.69163	2.37023	NA	UNTRUE	0.443177	0.37369	NA	UNTRUE	0.375836	0.0887407	0.0800954
FNDC7	1.51486	2.66567	0.0169378	TRUE	1.75125	1.75709	NA	UNTRUE	0.662217	0.895711	NA	UNTRUE	0.206501	0.108482	0.1479
MIR137HG	1.53662	-2.02894	0.0846619	UNTRUE	0.379015	1.5826	NA	UNTRUE	1.39115	-3.61683	0.00670501	TRUE	0.13515	0.0517323	0.28438
SLC15A5	1.53708	-2.35763	0.0269517	TRUE	0.790328	-0.960554	NA	UNTRUE	1.92967	-1.39382	0.158017	UNTRUE	0.107601	0.131767	0.195024
MIR138-1	1.54856	2.4841	0.0319505	TRUE	2.06964	1.32822	NA	UNTRUE	0.812193	1.19861	NA	UNTRUE	0.240014	0.157663	0.121724
LOC101928048	1.56187	-3.70887	0.00122497	TRUE	0.657297	-2.16888	NA	UNTRUE	2.22139	-1.59718	0.142789	UNTRUE	0.0498674	0.21015	0.292798
PCDH9-AS4	1.56749	-0.854525	0.342801	UNTRUE	0.790401	1.73033	NA	UNTRUE	1.27935	-2.57704	0.025557	TRUE	0.158158	0.103134	0.0757681
CFHR1	1.5777	2.83389	0.0132885	TRUE	2.14047	1.22207	NA	UNTRUE	0.819808	1.59012	NA	UNTRUE	0.26154	0.293215	0.109725
GABRA3	1.58058	-2.91847	0.00923163	TRUE	1.34206	-2.50822	NA	UNTRUE	2.68792	-0.392943	0.744807	UNTRUE	0.066739	0.279055	0.289857
GYPB	1.58836	-2.10217	0.0392322	TRUE	0.793652	-0.708915	NA	UNTRUE	1.91375	-1.4286	0.172075	UNTRUE	0.123755	0.181632	0.191706
SERPINA11	1.59646	2.41679	0.0469092	TRUE	2.31942	0.764954	NA	UNTRUE	1.09051	1.64136	0.309193	UNTRUE	0.30197	0.243038	0.106802
LINC01060	1.60361	3.27792	0.0263224	TRUE	1.60951	4.23482	NA	UNTRUE	0.130428	-0.952204	NA	UNTRUE	0.443299	0.0112592	0.116378
FIGF	1.60591	-2.18421	0.0310077	TRUE	1.18433	-1.41097	NA	UNTRUE	2.28214	-0.771965	0.433259	UNTRUE	0.0983737	0.194611	0.219538
MIR4285	1.62514	3.67637	0.00165978	TRUE	2.79372	0.564396	NA	UNTRUE	1.17363	3.09738	0.0148099	TRUE	0.297704	0.198166	0.0658808
LINC01603	1.62577	-2.49155	0.00995104	TRUE	1.48752	-2.24822	NA	UNTRUE	2.75662	-0.250205	0.828349	UNTRUE	0.0692243	0.320436	0.13894
PP12613	1.62734	2.16038	0.0227808	TRUE	1.71078	2.66778	NA	UNTRUE	0.511671	-0.437037	NA	UNTRUE	0.143896	0.0737126	0.112407
LMO7DN	1.63776	1.17727	0.254341	UNTRUE	5.24553	-1.62917	0.0636613	UNTRUE	4.50839	2.8182	0.00261785	TRUE	0.233624	0.491365	0.166467
LEMD1	1.63811	3.74415	0.00265132	TRUE	1.7806	3.97983	NA	UNTRUE	0.122783	-0.230865	NA	UNTRUE	0.399999	0.0604465	0.0571773
OR51M1	1.67221	-2.57446	0.0116331	TRUE	0.592958	-0.366952	NA	UNTRUE	1.8668	-2.20245	0.0296198	TRUE	0.0812969	0.0881552	0.222323
DLGAP1-AS4	1.69699	-2.58743	0.0147473	TRUE	1.0364	-1.50155	NA	UNTRUE	2.31341	-1.08811	0.217497	UNTRUE	0.113802	0.125282	0.254088
LOC101929608	1.69833	4.19562	0.000391912	TRUE	2.8846	0.798714	NA	UNTRUE	1.03197	3.38908	NA	UNTRUE	0.359522	0.299961	0.0199629
LOC101928737	1.70349	-2.63396	0.0105325	TRUE	0.846223	-1.09516	NA	UNTRUE	2.15366	-1.54234	0.0806315	UNTRUE	0.109034	0.122397	0.234831
LINC01322	1.70484	-2.55596	0.0104476	TRUE	0.727573	-0.802777	NA	UNTRUE	2.0482	-1.75652	0.0439226	TRUE	0.145813	0.098213	0.129538
DDX53	1.70904	-2.13303	0.0263972	TRUE	0.934119	-0.86842	NA	UNTRUE	2.10181	-1.23806	0.185967	UNTRUE	0.107078	0.163133	0.174949
PAX3	1.71564	-2.99957	0.00462735	TRUE	0.894546	-1.71561	NA	UNTRUE	2.34545	-1.27961	0.13106	UNTRUE	0.108207	0.114689	0.224585
MIR6839	1.73618	2.21313	0.0201551	TRUE	1.91789	2.16845	NA	UNTRUE	0.661375	0.0635788	NA	UNTRUE	0.187426	0.134999	0.103993
OR3A2	1.7385	2.986	0.00485135	TRUE	2.05212	2.10641	NA	UNTRUE	0.564021	0.858841	NA	UNTRUE	0.24155	0.097203	0.082105
LINC00111	1.74595	-3.36885	0.00376464	TRUE	0.476423	-0.976112	NA	UNTRUE	2.11606	-2.45936	0.0390025	TRUE	0.0697028	0.141411	0.360491
CLLU1	1.7462	2.94296	0.010436	TRUE	2.69616	0.648911	NA	UNTRUE	1.23876	2.2842	0.0713016	UNTRUE	0.33393	0.208171	0.0951046
C5orf67	1.75693	2.26575	0.0287647	TRUE	2.04262	1.82014	NA	UNTRUE	0.726216	0.447786	NA	UNTRUE	0.276045	0.118344	0.0924727
OR52K1	1.76053	3.83882	0.00624093	TRUE	2.20284	2.402	NA	UNTRUE	0.404959	1.44439	NA	UNTRUE	0.43708	0.149069	0.0534838
LINC01430	1.77403	-2.02062	0.0313727	TRUE	0.650021	0.4171	NA	UNTRUE	1.81552	-2.46588	0.0327207	TRUE	0.134507	0.165413	0.204886
LOC401242	1.79472	1.96017	0.0231528	TRUE	2.09793	1.48692	NA	UNTRUE	0.883047	0.478308	NA	UNTRUE	0.151388	0.166441	0.0543218
MIR592	1.80139	-2.43661	0.0140513	TRUE	1.93065	-2.4329	NA	UNTRUE	3.32372	-0.0591002	0.963107	UNTRUE	0.135689	0.355523	0.195327
NEURL1-AS1	1.80318	-2.70799	0.00810499	TRUE	0.960856	-1.46344	NA	UNTRUE	2.41859	-1.23271	0.154979	UNTRUE	0.0996133	0.150675	0.217789
KRTAP4-1	1.80323	-2.23002	0.0403767	TRUE	1.38351	-1.47015	NA	UNTRUE	2.55915	-0.67982	0.677497	UNTRUE	0.166077	0.410341	0.277617
LOC100996324	1.81296	2.65357	0.0147608	TRUE	2.46117	1.15699	NA	UNTRUE	1.05108	1.50536	0.269621	UNTRUE	0.306498	0.178579	0.0918655
ZPBP2	1.81783	1.76575	0.0483115	TRUE	3.00096	0.0945691	0.926588	UNTRUE	1.87642	1.68351	0.0981751	UNTRUE	0.198069	0.207506	0.117066
LOC101927964	1.82508	2.24066	0.0183657	TRUE	2.70379	0.553506	NA	UNTRUE	1.44781	1.68279	0.173972	UNTRUE	0.231012	0.241494	0.096398
PCDHA1	1.83891	-2.04794	0.0229917	TRUE	0.730841	0.256528	NA	UNTRUE	1.91141	-2.2745	0.021328	TRUE	0.128101	0.115296	0.18862
LOC284933	1.84914	3.50309	0.000365474	TRUE	3.26591	0.409593	0.599934	UNTRUE	1.49527	3.08282	0.00787499	TRUE	0.176323	0.163521	0.0928599
OR14A16	1.85019	-3.14262	0.00907025	TRUE	0.847833	-1.6208	NA	UNTRUE	2.45303	-1.5179	0.170512	UNTRUE	0.0798616	0.156343	0.3981
LINC00901	1.86356	-2.7843	0.00700374	TRUE	1.41496	-2.15421	NA	UNTRUE	2.91443	-0.620002	0.568473	UNTRUE	0.0746055	0.289848	0.291791
WI2-2373I1.2	1.87572	-3.21035	0.00700528	TRUE	0.605267	-1.02967	NA	UNTRUE	2.28363	-2.28563	0.0929543	UNTRUE	0.0939161	0.220285	0.385278
LINCMD1	1.88481	3.96479	5.05e-05	TRUE	3.80155	0.0801246	0.93067	UNTRUE	1.88554	3.87161	0.000595805	TRUE	0.190883	0.233303	0.0564958
OLAH	1.88579	2.72949	0.020644	TRUE	2.27916	1.71836	NA	UNTRUE	0.781485	1.00624	NA	UNTRUE	0.410947	0.180554	0.117117
MIR4540	1.89647	3.15603	0.00417333	TRUE	2.89186	0.897207	0.378235	UNTRUE	1.18679	2.26399	0.116907	UNTRUE	0.314322	0.228233	0.0966475
PRR29-AS1	1.9053	1.60153	0.0494422	TRUE	2.02143	1.81966	NA	UNTRUE	0.902761	-0.188821	NA	UNTRUE	0.140964	0.15413	0.122585
TCL1B	1.91231	2.80149	0.00872621	TRUE	4.00063	-0.204358	0.886099	UNTRUE	2.36522	3.03242	0.0399334	TRUE	0.278405	0.513834	0.117519
MIR191	1.94074	-0.667571	0.44114	UNTRUE	3.28339	-1.49672	0.031799	TRUE	3.70167	0.826928	0.209469	UNTRUE	0.124308	0.0915573	0.206907
FAM47A	1.94988	-2.47725	0.0090989	TRUE	1.22289	-1.58267	NA	UNTRUE	2.7524	-0.88916	0.280256	UNTRUE	0.10633	0.175536	0.205862
LINC00563	1.95035	2.78068	0.0077526	TRUE	2.83791	0.971488	NA	UNTRUE	1.20459	1.84349	0.293495	UNTRUE	0.223132	0.260564	0.125386
ANKRD26P1	1.95086	3.59399	0.000986285	TRUE	2.84727	1.22476	NA	UNTRUE	0.941089	2.36607	NA	UNTRUE	0.337912	0.123047	0.0568366
MIR1273G	1.96218	-2.46113	0.00822779	TRUE	0.961913	-0.906266	NA	UNTRUE	2.39255	-1.54526	0.0566694	UNTRUE	0.132593	0.127462	0.193642
LINC01069	1.99453	-2.11268	0.0144765	TRUE	1.0185	-0.729049	NA	UNTRUE	2.37152	-1.36009	0.105371	UNTRUE	0.103499	0.157838	0.169671
FAM169B	2.0058	2.89514	0.00937037	TRUE	3.02474	0.871191	0.428323	UNTRUE	1.30506	2.03192	0.143315	UNTRUE	0.317713	0.239875	0.0936838
CHRNA9	2.02384	2.17879	0.0485186	TRUE	2.53355	1.34933	NA	UNTRUE	1.09429	0.825254	0.552597	UNTRUE	0.436432	0.161873	0.100737
CNTFR-AS1	2.02457	-3.2796	0.014091	TRUE	0.553559	-0.801327	NA	UNTRUE	2.37058	-2.50251	0.0779259	UNTRUE	0.106814	0.18691	0.466941
C11orf87	2.06331	-1.71866	0.0276754	TRUE	1.00885	0.0559494	NA	UNTRUE	2.19131	-1.76321	0.0303976	TRUE	0.124336	0.0972471	0.119038
MYHAS	2.06609	2.56146	0.0105974	TRUE	2.26251	2.54003	NA	UNTRUE	0.625763	0.0265774	NA	UNTRUE	0.343615	0.111503	0.0696595
TNFRSF6B	2.08874	1.05174	0.168	UNTRUE	4.23828	-0.821831	0.282043	UNTRUE	3.43789	1.88112	0.0264064	TRUE	0.12963	0.332073	0.145565
CD300LD	2.09043	3.69043	0.000863588	TRUE	3.17164	1.02908	0.348868	UNTRUE	1.13411	2.65703	0.0826748	UNTRUE	0.368969	0.256841	0.0647055
OR52B2	2.09886	-1.7476	0.037098	TRUE	1.83551	-1.33431	NA	UNTRUE	3.08806	-0.441155	0.64894	UNTRUE	0.173781	0.290801	0.161092
KBTBD13	2.12802	-1.75055	0.0470062	TRUE	1.61645	-1.03314	NA	UNTRUE	2.8638	-0.703165	0.392879	UNTRUE	0.13648	0.12706	0.256871
MIR3945	2.13215	4.53248	0.00246116	TRUE	2.80928	2.55656	NA	UNTRUE	0.403709	2.02788	NA	UNTRUE	2.14069	0.240945	0.0566581
DKK2	2.13225	2.87956	0.00280386	TRUE	2.48785	2.38138	NA	UNTRUE	0.662892	0.551601	NA	UNTRUE	1.99235	0.224292	0.130918
ARHGEF26-AS1	2.13381	-2.28808	0.0145347	TRUE	1.05931	-0.741648	NA	UNTRUE	2.52893	-1.5327	0.0719393	UNTRUE	0.136941	0.121512	0.280197
MIR3666	2.13464	-1.81221	0.0266638	TRUE	0.903868	0.206707	NA	UNTRUE	2.24069	-2.01918	0.0234285	TRUE	0.113335	0.106375	0.200313
LINC01214	2.13473	-1.68517	0.0329176	TRUE	1.39654	-0.619866	NA	UNTRUE	2.61577	-1.06941	0.174665	UNTRUE	0.133061	0.169107	0.141422
LOC101928517	2.15782	2.94627	0.00298598	TRUE	3.2597	0.84906	0.349813	UNTRUE	1.40145	2.10995	0.107971	UNTRUE	0.268774	0.24754	0.10102
LINC00488	2.17352	-2.12437	0.0250583	TRUE	1.29714	-0.991635	NA	UNTRUE	2.77184	-1.1757	0.350843	UNTRUE	0.205322	0.356553	0.231819
DCAF8L1	2.19343	-3.34503	0.00104198	TRUE	0.691081	-1.27399	NA	UNTRUE	2.67068	-2.05535	0.0239576	TRUE	0.0792178	0.133517	0.297726
PGLYRP3	2.19922	4.57427	0.000537303	TRUE	3.39349	1.26085	0.324186	UNTRUE	0.991942	3.32108	NA	UNTRUE	0.449927	0.333273	0.0228131
LOC101928590	2.21212	1.71648	0.0472342	TRUE	3.7725	-0.1372	0.897528	UNTRUE	2.55965	1.8362	0.0778134	UNTRUE	0.216754	0.313875	0.16596
LINC00487	2.21276	2.07957	0.0257421	TRUE	2.59432	1.55315	NA	UNTRUE	1.06543	0.535418	0.803007	UNTRUE	0.278755	0.238977	0.158492
HIF1A-AS1	2.21296	3.36571	0.00201307	TRUE	2.6761	2.25159	NA	UNTRUE	0.661995	1.12752	NA	UNTRUE	0.366929	0.129843	0.0818402
MPPED1	2.21306	-1.6772	0.0310493	TRUE	1.93066	-1.15501	NA	UNTRUE	3.14386	-0.512195	0.561002	UNTRUE	0.112568	0.233977	0.223321
FANK1-AS1	2.23092	-2.1536	0.0146969	TRUE	1.2216	-0.844165	NA	UNTRUE	2.81055	-1.29567	0.107937	UNTRUE	0.102745	0.112684	0.273729
SPRR3	2.2362	4.21534	0.0184827	TRUE	2.79513	2.50574	NA	UNTRUE	0.481146	1.71875	NA	UNTRUE	0.633027	0.275118	0.060562
LOC101927691	2.24877	-1.8811	0.0199293	TRUE	1.56438	-0.912624	NA	UNTRUE	2.94161	-1.00335	0.240773	UNTRUE	0.149107	0.2487	0.201439
PLD5	2.24954	-3.84714	0.000721742	TRUE	0.9223	-2.32244	NA	UNTRUE	3.11229	-1.50161	0.184234	UNTRUE	0.0643893	0.250453	0.402466
OR10G7	2.26234	-1.75562	0.037031	TRUE	1.67602	-1.0531	NA	UNTRUE	3.05307	-0.720907	0.453288	UNTRUE	0.171412	0.285272	0.217596
LINC00626	2.26627	-2.11961	0.0218555	TRUE	0.890218	0.0196997	NA	UNTRUE	2.44088	-2.13768	0.0287343	TRUE	0.15163	0.146058	0.273154
MIR190A	2.27401	-2.76117	0.00330214	TRUE	1.57438	-1.96052	NA	UNTRUE	3.44967	-0.808133	0.277787	UNTRUE	0.115363	0.178338	0.240097
LOC101929596	2.27808	-1.47005	0.0464148	TRUE	1.60847	-0.632662	NA	UNTRUE	2.77846	-0.815789	0.346542	UNTRUE	0.131728	0.23891	0.14679
GSTA2	2.27905	-1.98581	0.0322986	TRUE	1.00241	0.153371	NA	UNTRUE	2.37788	-2.07414	0.0150936	TRUE	0.244229	0.132327	0.175149
LOC151475	2.29287	-1.46567	0.0448665	TRUE	1.49559	-0.364822	NA	UNTRUE	2.65412	-1.096	0.161272	UNTRUE	0.131957	0.182033	0.12741
FRRS1L	2.29717	-0.973381	0.276854	UNTRUE	1.22418	1.32279	NA	UNTRUE	1.92633	-2.25939	0.0266439	TRUE	0.26271	0.133509	0.218941
RHAG	2.31986	-3.0532	0.0293487	TRUE	1.58131	-2.33644	NA	UNTRUE	3.58838	-0.6713	0.569465	UNTRUE	0.144313	0.227151	0.485039
LMX1B	2.33662	-1.24241	0.0850682	UNTRUE	1.18088	0.91084	NA	UNTRUE	2.22437	-2.16929	0.0188717	TRUE	0.125898	0.147425	0.193499
OR8D1	2.3449	-3.07885	0.0365343	TRUE	0.895651	-1.14442	NA	UNTRUE	2.84219	-1.92504	0.151622	UNTRUE	0.134304	0.178307	0.563974
TPPP2	2.3457	-1.89144	0.020148	TRUE	1.50961	-0.854629	NA	UNTRUE	3.03246	-1.03634	0.144056	UNTRUE	0.156632	0.115777	0.212833
LINC01206	2.35272	2.77933	0.00367688	TRUE	2.90071	1.75554	0.0477174	TRUE	0.925767	1.02865	NA	UNTRUE	0.274568	0.170959	0.128997
LOC729658	2.36206	-3.04162	0.00208921	TRUE	1.23041	-1.83978	NA	UNTRUE	3.25625	-1.18072	0.141385	UNTRUE	0.107913	0.186458	0.286098
LOC101929625	2.36227	2.86577	0.00744381	TRUE	3.40311	0.99295	0.269194	UNTRUE	1.35527	1.89241	0.27925	UNTRUE	0.279489	0.262224	0.184015
LOC105375734	2.36364	4.25296	0.0238202	TRUE	2.83175	2.65999	NA	UNTRUE	0.485312	1.59378	NA	UNTRUE	0.684358	0.125741	0.100274
OR10G8	2.36532	-2.20834	0.021172	TRUE	1.59336	-1.35901	NA	UNTRUE	3.32309	-0.902682	0.190352	UNTRUE	0.203997	0.164485	0.176649
ETV3L	2.38491	4.68209	0.00338728	TRUE	2.58568	4.91445	NA	UNTRUE	0	NA	NA	UNTRUE	0.543623	0.0135378	0.0156274
CCDC177	2.38655	4.3023	0.0105784	TRUE	2.8313	3.15702	NA	UNTRUE	0.343454	1.14836	NA	UNTRUE	0.469766	0.116666	0.050364
LINC01447	2.38658	1.97678	0.0197875	TRUE	2.78227	1.49738	NA	UNTRUE	1.1861	0.488859	0.77411	UNTRUE	0.273203	0.230356	0.120753
IRX3	2.39346	2.09154	0.0243655	TRUE	3.11409	0.96285	0.475239	UNTRUE	1.565	1.09504	0.517837	UNTRUE	0.319486	0.354396	0.149247
RTP5	2.40753	3.11613	0.00127157	TRUE	3.23177	1.35154	0.107277	UNTRUE	1.14269	1.77944	0.258606	UNTRUE	0.241369	0.226205	0.139231
MIR6717	2.41797	-2.22881	0.00558513	TRUE	1.69707	-1.37757	NA	UNTRUE	3.35569	-0.850554	0.218913	UNTRUE	0.136058	0.148653	0.193096
GGNBP1	2.43815	1.83059	0.016473	TRUE	3.73787	0.325036	0.699309	UNTRUE	2.13904	1.51505	0.109819	UNTRUE	0.204613	0.233463	0.120817
PAEP	2.4454	2.79079	0.0477323	TRUE	2.99755	1.84184	0.239493	UNTRUE	0.985827	0.945557	NA	UNTRUE	0.598529	0.213879	0.116586
CD164L2	2.4599	1.17395	0.185599	UNTRUE	7.37205	-1.54216	0.0950209	UNTRUE	6.25677	2.71005	0.000692128	TRUE	0.338928	0.56338	0.129736
LOC101929584	2.46244	-4.35222	4.74e-06	TRUE	0.259909	-0.517332	NA	UNTRUE	2.78653	-3.83305	0.000145805	TRUE	0.0550028	0.0934751	0.252775
CST6	2.4655	2.01676	0.0127965	TRUE	2.7722	1.79825	NA	UNTRUE	1.11167	0.231485	0.89307	UNTRUE	0.275048	0.207324	0.103034
KRT72	2.46561	2.8282	0.00126899	TRUE	3.42458	1.08502	0.113302	UNTRUE	1.37285	1.72669	0.135392	UNTRUE	0.213892	0.14804	0.123507
CYP4B1	2.46748	-2.01159	0.0205422	TRUE	1.01364	0.237647	NA	UNTRUE	2.56541	-2.2455	0.00779618	TRUE	0.16818	0.0708221	0.259432
WFDC12	2.47005	1.74766	0.0243981	TRUE	5.85264	-0.909817	0.31776	UNTRUE	4.48783	2.61493	0.00421733	TRUE	0.250063	0.52194	0.142274
LOC102724776	2.47489	1.5158	0.0482363	TRUE	5.91972	-0.942705	0.357558	UNTRUE	4.57169	2.45641	0.00927391	TRUE	0.278886	0.569383	0.0974993
DKFZp686K1684	2.47977	-1.64652	0.0192441	TRUE	1.25925	0.0953153	NA	UNTRUE	2.61702	-1.71995	0.0374342	TRUE	0.172486	0.211772	0.0801275
LDLRAD1	2.48705	-1.72262	0.022194	TRUE	1.63549	-0.643827	NA	UNTRUE	3.05938	-1.06935	0.190965	UNTRUE	0.105336	0.190287	0.260829
ITIH1	2.48828	1.81465	0.0666791	UNTRUE	5.43741	-0.627008	0.394059	UNTRUE	3.81624	2.43569	0.0140436	TRUE	0.240559	0.342884	0.247364
CRYBB2	2.49135	-1.82509	0.0310493	TRUE	1.98936	-1.30491	NA	UNTRUE	3.52999	-0.510894	0.576423	UNTRUE	0.100833	0.209576	0.311343
IL13	2.51376	4.3854	0.00208099	TRUE	3.36118	1.97685	0.0841817	UNTRUE	0.740235	2.41922	NA	UNTRUE	0.582418	0.0934169	0.0545519
KLF1	2.51496	1.8498	0.0193232	TRUE	3.87195	0.313822	0.767152	UNTRUE	2.31062	1.53796	0.109992	UNTRUE	0.295379	0.299986	0.083956
C14orf180	2.51837	-2.33798	0.0122466	TRUE	1.59836	-1.29592	NA	UNTRUE	3.38152	-1.04076	0.390029	UNTRUE	0.133028	0.344307	0.347914
LOC101928034	2.52153	1.78939	0.0384114	TRUE	3.00335	1.21957	0.249778	UNTRUE	1.49159	0.562902	0.73072	UNTRUE	0.268727	0.266021	0.173988
OR10G9	2.52161	-2.04619	0.0457696	TRUE	1.91008	-1.3671	NA	UNTRUE	3.64203	-0.633555	0.457232	UNTRUE	0.188459	0.187095	0.321173
PMCHL2	2.52382	-2.1931	0.0304726	TRUE	1.18157	-0.462968	NA	UNTRUE	2.94883	-1.72429	0.169341	UNTRUE	0.123029	0.250797	0.422917
MIR6076	2.55026	-2.58834	0.0024587	TRUE	2.0535	-2.04424	NA	UNTRUE	3.99031	-0.523339	0.592944	UNTRUE	0.103356	0.331339	0.268663
ASB15	2.55565	-2.00044	0.012393	TRUE	1.01318	0.254615	NA	UNTRUE	2.66069	-2.22836	0.00822818	TRUE	0.177735	0.134812	0.206099
POU3F3	2.56428	-2.29839	0.00876137	TRUE	1.64771	-1.41977	NA	UNTRUE	3.49452	-0.871671	0.367861	UNTRUE	0.117161	0.287463	0.3232
FXYD7	2.57838	1.91969	0.00807207	TRUE	3.8188	0.449049	0.516028	UNTRUE	2.06387	1.46384	0.114772	UNTRUE	0.129278	0.189502	0.136051
VTCN1	2.58499	3.60007	0.0243701	TRUE	3.049	2.46868	0.147149	UNTRUE	0.671214	1.12798	NA	UNTRUE	0.654829	0.231349	0.13757
PIWIL3	2.58715	-4.40481	3.56e-06	TRUE	0.28324	-0.517242	NA	UNTRUE	2.89966	-3.88538	0.000116114	TRUE	0.0751938	0.0949786	0.260297
GABRG1	2.59983	-2.93092	0.00505529	TRUE	0.940519	-0.912292	NA	UNTRUE	3.05111	-1.97406	0.0375371	TRUE	0.143002	0.169408	0.368539
MIR4797	2.60759	-2.34152	0.0021161	TRUE	1.61217	-1.29558	NA	UNTRUE	3.4749	-1.03767	0.117906	UNTRUE	0.060011	0.143865	0.196572
KRT24	2.61209	-2.97625	0.00498342	TRUE	0.874618	-0.760289	NA	UNTRUE	3.01283	-2.19498	0.0391025	TRUE	0.139852	0.206215	0.436185
ORM1	2.61369	4.42442	5.54e-05	TRUE	3.05947	3.55112	0.00526734	TRUE	0.322151	0.971039	NA	UNTRUE	1.91893	0.180194	0.0643477
FAM27C	2.62425	1.62636	0.0346136	TRUE	3.0669	1.13641	0.164503	UNTRUE	1.68903	0.47462	0.705962	UNTRUE	0.245071	0.190108	0.164494
LOC101054525	2.64471	-1.64562	0.022933	TRUE	2.01095	-0.867885	NA	UNTRUE	3.48122	-0.771537	0.282437	UNTRUE	0.125755	0.160095	0.250628
MIR921	2.65481	-1.5209	0.0372034	TRUE	1.31717	0.265895	NA	UNTRUE	2.76191	-1.80778	0.0246919	TRUE	0.169999	0.164947	0.202136
ACTC1	2.677	2.65897	0.015659	TRUE	3.85427	0.852224	0.552408	UNTRUE	1.73596	1.81818	0.245511	UNTRUE	0.515697	0.379604	0.131412
TACR3	2.67899	-2.43923	0.0038936	TRUE	1.32262	-0.911918	NA	UNTRUE	3.34411	-1.56598	0.0558906	UNTRUE	0.141167	0.236602	0.27901
GSC	2.68306	4.01808	0.00133164	TRUE	3.22469	2.27021	0.0480907	TRUE	0.75183	1.7398	NA	UNTRUE	0.546576	0.15331	0.164443
GPR87	2.69269	1.78887	0.0290545	TRUE	2.86911	1.98973	0.0255065	UNTRUE	1.18459	-0.192316	0.901729	UNTRUE	0.268319	0.126829	0.1815
CRISP3	2.69577	2.24199	0.0434273	TRUE	3.10934	1.66629	0.132616	UNTRUE	1.24508	0.606664	0.643287	UNTRUE	0.502825	0.123355	0.158275
CCL25	2.69671	3.29361	0.000202788	TRUE	4.97235	0.200589	0.81869	UNTRUE	2.48697	3.10769	0.00797752	TRUE	0.169637	0.340142	0.0852468
NHLH1	2.71618	2.48292	0.00836915	TRUE	3.51288	1.29601	0.151348	UNTRUE	1.38398	1.18333	0.340755	UNTRUE	0.345193	0.204587	0.13463
LINC00595	2.71671	-1.4882	0.0380875	TRUE	1.33598	0.179415	NA	UNTRUE	2.86451	-1.70292	0.0498366	TRUE	0.151661	0.20876	0.213643
C18orf61	2.71737	-2.43615	0.00883967	TRUE	1.21225	-0.658947	NA	UNTRUE	3.19829	-1.76925	0.0531651	UNTRUE	0.129336	0.166264	0.394849
SLCO1B7	2.73108	4.47387	0.00306027	TRUE	3.27621	2.77861	0.0700663	UNTRUE	0.527419	1.70135	NA	UNTRUE	0.597136	0.163912	0.0993719
LINC00486	2.73646	-0.987773	0.212605	UNTRUE	1.32041	1.41614	NA	UNTRUE	2.32114	-2.4018	0.0180706	TRUE	0.174844	0.112281	0.296624
LINC01539	2.73767	4.09646	0.00146277	TRUE	3.69698	1.71928	0.205093	UNTRUE	0.962807	2.37011	NA	UNTRUE	0.530664	0.297294	0.104766
LGI3	2.74557	-2.21028	0.00559208	TRUE	1.1605	-0.134513	NA	UNTRUE	3.03071	-2.07921	0.0082161	TRUE	0.146894	0.135407	0.267147
ZP2	2.75882	-1.89022	0.00883013	TRUE	2.62914	-1.62018	NA	UNTRUE	4.33178	-0.259987	0.780225	UNTRUE	0.145458	0.349413	0.214648
GLB1L3	2.76163	1.51437	0.0389807	TRUE	3.59342	0.721921	0.34749	UNTRUE	2.06532	0.801688	0.467057	UNTRUE	0.213702	0.226483	0.180023
SLC6A2	2.77982	-1.69717	0.0866056	UNTRUE	1.16622	0.56143	NA	UNTRUE	2.76369	-2.25432	0.0266807	TRUE	0.197142	0.0794155	0.426289
LINC00922	2.79702	2.74088	0.00786786	TRUE	3.21664	2.23142	0.0381878	TRUE	0.92731	0.51638	NA	UNTRUE	0.418561	0.149122	0.125963
TAAR3	2.8104	4.14268	0.000160032	TRUE	5.14848	0.40294	0.774466	UNTRUE	2.2977	3.74202	0.0120828	TRUE	0.427024	0.460561	0.0596533
MIR548S	2.81215	1.54723	0.0204351	TRUE	4.45673	0.113981	0.891097	UNTRUE	2.81013	1.45448	0.073057	UNTRUE	0.165083	0.250148	0.12329
COL26A1	2.83639	2.54221	0.00352819	TRUE	4.349	0.631946	0.350596	UNTRUE	2.11368	1.91251	0.0416915	TRUE	0.283155	0.157011	0.152917
LOC101929717	2.84713	2.01989	0.0136246	TRUE	4.16067	0.541975	0.633433	UNTRUE	2.29839	1.47779	0.162515	UNTRUE	0.343725	0.3337	0.0989757
LOC100506457	2.84856	1.84638	0.0106502	TRUE	4.17022	0.424313	0.650587	UNTRUE	2.39728	1.42506	0.146325	UNTRUE	0.253073	0.309297	0.114513
SNORD96B	2.85801	-1.58419	0.0417256	TRUE	2.72797	-1.3149	NA	UNTRUE	4.25863	-0.256021	0.737988	UNTRUE	0.158308	0.143223	0.257494
OR1C1	2.86793	-2.71373	0.0144368	TRUE	1.77779	-1.76594	NA	UNTRUE	4.11333	-0.960414	0.371398	UNTRUE	0.184082	0.334547	0.414403
CCIN	2.869	2.80393	0.0014495	TRUE	3.53576	1.80413	0.0341493	TRUE	1.13707	1.00761	0.432045	UNTRUE	0.352968	0.156193	0.0829935
INSRR	2.86977	1.7517	0.00797088	TRUE	4.00625	0.6072	0.478508	UNTRUE	2.23096	1.16833	0.285635	UNTRUE	0.150608	0.329125	0.132072
CCL4L1	2.87355	2.10085	0.00317439	TRUE	3.85318	0.964776	0.153641	UNTRUE	1.82337	1.15209	0.264053	UNTRUE	0.183823	0.195094	0.127541
LOC440461	2.87368	2.08003	0.00335731	TRUE	5.62023	-0.294997	0.68208	UNTRUE	3.63008	2.38354	0.0036141	TRUE	0.180796	0.305877	0.136562
CCDC179	2.87513	-1.50692	0.0337612	TRUE	3.53657	-1.73189	0.0328103	TRUE	4.96048	0.232331	0.777389	UNTRUE	0.140705	0.28363	0.249424
C7orf57	2.88683	-2.51805	0.00206252	TRUE	2.24575	-1.94773	NA	UNTRUE	4.45434	-0.567644	0.485592	UNTRUE	0.0799028	0.260696	0.304635
OR2S2	2.89992	-2.81592	0.00485271	TRUE	1.56219	-1.59324	NA	UNTRUE	3.91741	-1.20349	0.0887379	UNTRUE	0.186015	0.119477	0.336347
SYT3	2.90186	2.36523	0.0410074	TRUE	3.16106	2.38038	0.0616289	UNTRUE	0.989768	-0.0178372	NA	UNTRUE	0.56656	0.150742	0.163756
LOC100131047	2.90284	4.16655	2.75e-05	TRUE	4.0274	1.56276	0.0675409	UNTRUE	1.10093	2.59918	0.062791	UNTRUE	0.346354	0.224175	0.0619884
OPRD1	2.95304	4.24469	0.00209675	TRUE	5.66894	0.287021	0.818467	UNTRUE	2.666	3.98252	0.000200975	TRUE	0.56061	0.305566	0.0936023
TAS2R38	2.96086	-1.34201	0.165261	UNTRUE	1.59195	0.446404	NA	UNTRUE	2.9081	-1.76577	0.0408936	TRUE	0.279087	0.152881	0.324778
LHX2	2.96911	1.54004	0.0197898	TRUE	3.97487	0.562923	0.417312	UNTRUE	2.46443	0.966491	0.328706	UNTRUE	0.12058	0.215339	0.188657
LOC284632	2.9827	-0.501631	0.57697	UNTRUE	5.12867	-1.48852	0.0227163	TRUE	5.69128	1.02041	0.105502	UNTRUE	0.200117	0.228721	0.273244
FAM205BP	2.98814	1.59604	0.040872	TRUE	3.84455	0.788966	0.321641	UNTRUE	2.22548	0.822514	0.334644	UNTRUE	0.349453	0.129552	0.120775
CCNA1	2.99582	3.8298	0.000236914	TRUE	3.77453	2.05236	0.0649538	UNTRUE	0.903191	1.77741	NA	UNTRUE	0.444368	0.279068	0.0822412
SYT16	3.00269	3.83164	6.63e-05	TRUE	4.58686	0.94422	0.276658	UNTRUE	1.70193	2.87786	0.0276513	TRUE	0.315834	0.315001	0.0776517
C1QTNF8	3.01451	-1.56135	0.0185462	TRUE	2.16022	-0.659784	NA	UNTRUE	3.75406	-0.909167	0.233055	UNTRUE	0.162239	0.270573	0.204623
ANGPTL5	3.01848	-1.73976	0.00922962	TRUE	2.79629	-1.44231	NA	UNTRUE	4.59439	-0.303681	0.699038	UNTRUE	0.175264	0.298283	0.179074
GJB6	3.0211	2.09271	0.01355	TRUE	3.82024	1.30097	0.0844802	UNTRUE	1.67065	0.796593	0.479713	UNTRUE	0.32107	0.145367	0.188497
GALR2	3.0402	1.9776	0.0212083	TRUE	4.31797	0.644596	0.447079	UNTRUE	2.36768	1.34399	0.151325	UNTRUE	0.357736	0.219745	0.172647
LOC285696	3.04048	2.84466	0.0038615	TRUE	4.29365	1.06198	0.227124	UNTRUE	1.76573	1.78077	0.087463	UNTRUE	0.443446	0.195399	0.126907
LOC102724084	3.05107	-1.46415	0.036596	TRUE	1.45452	0.610355	NA	UNTRUE	2.93912	-2.03467	0.0353215	TRUE	0.148213	0.207326	0.257783
GNG8	3.05229	1.91985	0.0128002	TRUE	3.60988	1.30154	0.120022	UNTRUE	1.72254	0.591724	0.658197	UNTRUE	0.286191	0.234156	0.173602
CNTD2	3.05262	1.81532	0.0490862	TRUE	4.14824	0.717248	0.450931	UNTRUE	2.25891	1.08867	0.224421	UNTRUE	0.449259	0.176219	0.169627
MIR8079	3.06442	-1.32966	0.0880692	UNTRUE	1.49976	0.839337	NA	UNTRUE	2.89749	-2.16156	0.0138319	TRUE	0.189925	0.122751	0.298748
LINC01544	3.06838	-2.08775	0.00804609	TRUE	1.96558	-1.06475	NA	UNTRUE	4.05298	-1.03061	0.148791	UNTRUE	0.183342	0.219643	0.257387
MIR4298	3.0715	3.19798	0.000113808	TRUE	4.88369	0.652566	0.290747	UNTRUE	2.12617	2.53571	0.010886	TRUE	0.216653	0.219824	0.0827451
SLC2A2	3.07601	2.81022	0.022194	TRUE	5.25649	0.294455	0.836379	UNTRUE	2.75834	2.52193	0.016773	TRUE	0.586184	0.352646	0.145899
GJA3	3.0794	1.98981	0.0213899	TRUE	3.78233	1.27898	0.152174	UNTRUE	1.71821	0.710534	0.526298	UNTRUE	0.406233	0.189455	0.158178
ADGRF2	3.08702	-2.5454	0.00930515	TRUE	2.28277	-1.82079	NA	UNTRUE	4.68679	-0.6661	0.387042	UNTRUE	0.162976	0.157166	0.379017
OR52K2	3.09346	4.27724	0.000297056	TRUE	3.81087	2.46759	0.0250932	TRUE	0.698894	1.80863	NA	UNTRUE	0.547084	0.151221	0.0757118
MIR549A	3.10087	4.29367	0.00288854	TRUE	3.47895	3.78513	0.0224541	TRUE	0.333301	0.509436	NA	UNTRUE	0.750283	0.123725	0.0696587
MIR4636	3.10648	-1.56061	0.0205829	TRUE	2.1072	-0.421789	NA	UNTRUE	3.73676	-1.13149	0.154182	UNTRUE	0.121448	0.271722	0.272431
MARK2P9	3.12701	1.73363	0.0146677	TRUE	4.04422	0.895342	0.216112	UNTRUE	2.15842	0.848828	0.436647	UNTRUE	0.230454	0.227606	0.194371
LOC101926892	3.12915	-0.841778	0.605181	UNTRUE	4.25334	-1.33229	0.233597	UNTRUE	3.6237	2.3041	0.0292055	TRUE	0.307155	0.500838	0.608801
LOC728084	3.14444	2.63706	0.00235417	TRUE	4.53576	0.851444	0.325189	UNTRUE	2.10367	1.78936	0.0834403	UNTRUE	0.370844	0.268553	0.133103
MIR375	3.1446	-1.75062	0.0346136	TRUE	1.87378	-0.549007	NA	UNTRUE	3.82258	-1.16214	0.091123	UNTRUE	0.211259	0.115583	0.301225
MIR1293	3.15069	-3.53027	0.000107779	TRUE	1.39579	-2.126	NA	UNTRUE	4.31576	-1.39224	0.0294949	TRUE	0.0611028	0.147354	0.281759
MEIKIN	3.17086	2.02325	0.00660328	TRUE	3.36406	2.13181	0.0116446	TRUE	1.27783	-0.134178	0.943453	UNTRUE	0.22991	0.191045	0.199559
DNAI2	3.20318	1.57418	0.0249115	TRUE	4.50913	0.395885	0.565588	UNTRUE	2.78532	1.16859	0.174022	UNTRUE	0.201715	0.202435	0.207123
GCGR	3.21033	2.14424	0.0203567	TRUE	4.37683	0.812064	0.408666	UNTRUE	2.25191	1.33984	0.208518	UNTRUE	0.424748	0.290306	0.197012
ROPN1	3.21173	-1.43165	0.0288838	TRUE	2.02045	-0.330824	NA	UNTRUE	3.68007	-1.09417	0.173745	UNTRUE	0.184253	0.278773	0.202675
SIX1	3.21202	4.72166	6.41e-05	TRUE	4.74901	1.34389	0.253399	UNTRUE	1.35728	3.37074	0.035	TRUE	0.552096	0.335725	0.0466255
PAUPAR	3.21368	-2.47461	0.00111332	TRUE	2.30799	-1.71888	NA	UNTRUE	4.71135	-0.763855	0.298064	UNTRUE	0.129179	0.269382	0.273981
MIR766	3.21818	1.92526	0.0223166	TRUE	4.38383	0.792393	0.367141	UNTRUE	2.29506	1.13716	0.244825	UNTRUE	0.362976	0.230676	0.166329
MORC1	3.23837	-1.59069	0.0312098	TRUE	1.68916	0.142471	NA	UNTRUE	3.3755	-1.71354	0.0114082	TRUE	0.264799	0.116644	0.213386
TBPL2	3.24206	-4.37677	9.5e-07	TRUE	0.951196	-2.25457	NA	UNTRUE	4.17128	-2.22668	0.00219073	TRUE	0.0762716	0.257129	0.216869
LINC01229	3.2486	2.01358	0.0184564	TRUE	5.46088	0.120925	0.905731	UNTRUE	3.26112	1.89311	0.0351925	TRUE	0.347987	0.338024	0.183539
NXPH4	3.25363	2.09872	0.0207415	TRUE	4.18459	1.10079	0.320772	UNTRUE	1.95894	1.00641	0.40468	UNTRUE	0.44347	0.327931	0.149347
RBFADN	3.25949	-0.598311	0.43333	UNTRUE	1.97769	1.1844	NA	UNTRUE	2.70119	-1.77471	0.0374248	TRUE	0.220783	0.119217	0.28557
C11orf85	3.26276	1.40039	0.0401678	TRUE	4.02334	0.860277	0.155017	UNTRUE	2.35684	0.547934	0.582119	UNTRUE	0.147332	0.113358	0.231454
OR2A2	3.26539	-0.755316	0.197984	UNTRUE	2.02873	0.972505	NA	UNTRUE	2.82145	-1.71356	0.01405	TRUE	0.14226	0.100661	0.133347
LZTS1-AS1	3.2658	2.27104	0.00913585	TRUE	3.74329	1.86988	0.0387194	TRUE	1.39649	0.407236	0.75677	UNTRUE	0.422217	0.149702	0.169485
LOC101929613	3.26834	-1.66105	0.0119493	TRUE	2.71162	-1.32853	NA	UNTRUE	4.73549	-0.360439	0.601219	UNTRUE	0.938844	0.852043	0.267658
CPA5	3.27245	2.1981	0.0119138	TRUE	4.93556	0.574149	0.549934	UNTRUE	2.57041	1.62588	0.0896325	UNTRUE	0.387374	0.301021	0.150651
PTGER4P2-CDK2AP2P2	3.27405	1.52487	0.0159361	TRUE	3.83543	1.20756	0.0672609	UNTRUE	1.97366	0.329268	0.755014	UNTRUE	0.188501	0.145683	0.149939
SNX31	3.28112	0.0708545	0.954181	UNTRUE	2.02073	3.33557	NA	UNTRUE	1.92708	-3.26204	0.0128119	TRUE	0.377413	0.0951329	0.357616
LOC494141	3.28972	2.50488	0.00398826	TRUE	5.9717	0.0312453	0.978053	UNTRUE	3.43776	2.47975	0.0044102	TRUE	0.395814	0.335791	0.145092
OR10G4	3.29598	-2.60882	0.000598015	TRUE	2.32974	-1.88132	NA	UNTRUE	4.94353	-0.76606	0.223467	UNTRUE	0.172306	0.262782	0.212816
RPH3A	3.29913	3.99797	0.00415507	TRUE	3.8708	2.79569	0.070512	UNTRUE	0.670774	1.20945	NA	UNTRUE	0.511268	0.196928	0.088089
HTR3C	3.30368	-3.33267	0.000162115	TRUE	2.64929	-2.79933	NA	UNTRUE	5.56314	-0.549097	0.658956	UNTRUE	0.131893	0.571481	0.317482
LINC00698	3.32072	-1.1206	0.120298	UNTRUE	1.79413	0.755575	NA	UNTRUE	3.15717	-1.86912	0.0164462	TRUE	0.207086	0.129152	0.279382
MOGAT1	3.32276	-1.55971	0.0123011	TRUE	2.41374	-0.741836	NA	UNTRUE	4.21116	-0.811768	0.190447	UNTRUE	0.160033	0.187901	0.164213
IL17C	3.33602	2.24008	0.0282224	TRUE	4.44033	1.07796	0.318348	UNTRUE	2.02732	1.1434	0.235865	UNTRUE	0.525692	0.222864	0.1405
LOC440896	3.35042	2.13779	0.0294196	TRUE	6.29214	-0.127896	0.903549	UNTRUE	3.92619	2.27166	0.0220031	TRUE	0.395879	0.385004	0.24873
CATIP-AS1	3.36917	1.61344	0.0437842	TRUE	3.91738	1.28218	0.101389	UNTRUE	1.95294	0.330703	0.797632	UNTRUE	0.311136	0.189115	0.22069
CLDN10	3.37061	1.87251	0.0328014	TRUE	4.33161	1.02259	0.453083	UNTRUE	2.19519	0.860045	0.504493	UNTRUE	0.489834	0.391806	0.116466
OACYLP	3.37346	1.64936	0.085671	UNTRUE	3.17581	2.77307	0.00790542	TRUE	1.27825	-1.12056	0.464311	UNTRUE	0.35542	0.112867	0.287062
FUT9	3.38496	-4.02406	0.000100604	TRUE	1.55039	-2.6927	NA	UNTRUE	4.78033	-1.32086	0.168627	UNTRUE	0.0898124	0.344662	0.458852
MPO	3.39142	2.38095	0.00253294	TRUE	4.35743	1.27966	0.106472	UNTRUE	1.78605	1.10456	0.307819	UNTRUE	0.347318	0.215678	0.139761
G6PC2	3.40563	-2.11107	0.00930472	TRUE	1.81527	-0.700615	NA	UNTRUE	4.1063	-1.40162	0.0849293	UNTRUE	0.184018	0.235553	0.384519
LINC00314	3.42313	-1.74056	0.0122466	TRUE	3.26826	-1.54692	0.162319	UNTRUE	5.36733	-0.234328	0.830566	UNTRUE	0.17168	0.521824	0.816667
MIR181A1	3.4248	2.06755	0.00484879	TRUE	3.68796	2.16641	0.0133818	TRUE	1.32457	-0.0883624	0.959474	UNTRUE	0.308067	0.190226	0.16304
LOC101928227	3.42599	1.71593	0.0302887	TRUE	3.54757	2.06248	0.0362418	TRUE	1.50548	-0.337346	0.807372	UNTRUE	0.398409	0.199186	0.165576
ULBP1	3.43374	2.15956	0.0036175	TRUE	3.62019	2.40296	0.0049916	TRUE	1.23503	-0.244686	0.870269	UNTRUE	0.304161	0.129289	0.169437
LOC101927619	3.44547	-2.6602	0.00110147	TRUE	1.18739	-0.556793	NA	UNTRUE	3.96992	-2.13011	0.00812242	TRUE	0.170346	0.222322	0.304965
PRRG3	3.44834	1.60458	0.079984	UNTRUE	3.44685	2.32149	0.035105	TRUE	1.46595	-0.674826	0.683948	UNTRUE	0.447637	0.196808	0.253694
HAMP	3.45596	2.67363	0.00730748	TRUE	4.1464	1.84494	0.108917	UNTRUE	1.33122	0.841107	0.558388	UNTRUE	0.559424	0.250052	0.123801
ATP1A4	3.45788	2.24954	0.00254891	TRUE	5.02092	0.700996	0.316286	UNTRUE	2.53298	1.55334	0.0765605	UNTRUE	0.300943	0.224104	0.156779
MIR148A	3.45795	2.02099	0.0118447	TRUE	4.89986	0.736848	0.35965	UNTRUE	2.52532	1.28304	0.149984	UNTRUE	0.380172	0.235079	0.16494
SNORD124	3.47377	1.68917	0.0216692	TRUE	4.34063	1.1223	0.0872968	UNTRUE	2.26018	0.635413	0.612016	UNTRUE	0.189807	0.215121	0.236632
SLC22A16	3.48363	-0.663901	0.404758	UNTRUE	2.27446	0.944881	NA	UNTRUE	3.08566	-1.61007	0.036148	TRUE	0.27591	0.127825	0.280304
MIR1249	3.49911	1.70845	0.0366669	TRUE	5.13812	0.43281	0.616296	UNTRUE	3.01323	1.28663	0.194655	UNTRUE	0.319097	0.308818	0.245793
ARMC12	3.5137	1.42578	0.0372403	TRUE	4.45328	0.705279	0.428629	UNTRUE	2.70857	0.721938	0.478588	UNTRUE	0.296343	0.315232	0.164077
CCDC114	3.5155	1.47374	0.0283382	TRUE	4.17474	1.01787	0.154248	UNTRUE	2.42234	0.457543	0.710676	UNTRUE	0.199123	0.259471	0.243535
GPR31	3.52038	1.77685	0.0124333	TRUE	5.1409	0.469342	0.515806	UNTRUE	2.97405	1.31284	0.100069	UNTRUE	0.300371	0.221723	0.17574
LOC100128233	3.53268	2.05113	0.00126315	TRUE	5.53157	0.271743	0.691926	UNTRUE	3.18779	1.7676	0.023563	TRUE	0.183456	0.254066	0.144873
LOC102546226	3.53927	-1.13975	0.0472645	TRUE	2.95479	-0.507523	0.523289	UNTRUE	4.28205	-0.625835	0.284298	UNTRUE	0.178055	0.125503	0.139989
LOC729080	3.54845	-1.5357	0.0207932	TRUE	3.01822	-1.06567	0.283833	UNTRUE	4.87433	-0.463088	0.512374	UNTRUE	0.210991	0.266094	0.189002
TMEM244	3.55532	2.1477	0.00653558	TRUE	5.26561	0.580635	0.402529	UNTRUE	2.72343	1.54909	0.0651854	UNTRUE	0.316549	0.193908	0.189838
C6orf229	3.56205	2.76113	0.00104541	TRUE	5.23865	0.944578	0.234993	UNTRUE	2.22782	1.89192	0.142729	UNTRUE	0.274031	0.335863	0.199091
RAET1K	3.56319	2.25285	0.000579347	TRUE	4.65887	1.08711	0.152174	UNTRUE	2.11983	1.15996	0.292861	UNTRUE	0.207507	0.315625	0.134502
GRID2	3.56616	-1.76409	0.0186862	TRUE	2.92749	-1.18922	0.336584	UNTRUE	4.94128	-0.550848	0.537367	UNTRUE	0.243796	0.370339	0.275124
LINC01225	3.57913	-1.84664	0.00600656	TRUE	2.75211	-1.13682	NA	UNTRUE	4.88524	-0.712869	0.226233	UNTRUE	0.187184	0.149635	0.263028
AQP5	3.58943	4.9125	1.12e-05	TRUE	4.18212	3.51131	0.00286768	TRUE	0.39054	1.40469	NA	UNTRUE	2.35636	0.141567	0.089085
SP7	3.5911	1.7413	0.00317665	TRUE	4.85751	0.725016	0.199676	UNTRUE	2.66976	1.0304	0.204402	UNTRUE	0.147868	0.187209	0.162961
SPRR2A	3.60622	5.29197	0.000340992	TRUE	4.74191	2.25925	0.182506	UNTRUE	0.813685	3.038	NA	UNTRUE	0.756577	0.397895	0.0297692
XKR5	3.63677	1.62062	0.00803974	TRUE	4.13669	1.38122	0.135482	UNTRUE	2.0273	0.266657	0.841544	UNTRUE	0.27139	0.31234	0.0931987
FAM209A	3.64011	1.71685	0.0137194	TRUE	4.26517	1.29636	0.0866218	UNTRUE	2.08107	0.42647	0.699229	UNTRUE	0.311786	0.200408	0.162768
CHRNA6	3.65189	2.74852	0.000902279	TRUE	5.18925	1.01249	0.256661	UNTRUE	2.15488	1.75887	0.124163	UNTRUE	0.352322	0.305311	0.133272
IFITM5	3.65509	1.64275	0.0438474	TRUE	4.70237	0.787142	0.367702	UNTRUE	2.65577	0.871471	0.312962	UNTRUE	0.430996	0.213319	0.182077
MYL4	3.66011	1.37724	0.0314803	TRUE	3.97123	1.28246	0.0677233	UNTRUE	2.21867	0.0731737	0.954313	UNTRUE	0.223833	0.183738	0.205554
GTF2H2C	3.67041	-2.11423	0.049416	TRUE	1.7203	-0.342038	NA	UNTRUE	4.13979	-1.75768	0.143571	UNTRUE	0.198807	0.258521	0.584509
SSTR5	3.67325	-1.41137	0.018581	TRUE	2.94136	-0.69954	0.423165	UNTRUE	4.75973	-0.733148	0.217461	UNTRUE	0.201087	0.207263	0.175192
SUMO1P1	3.68437	3.15033	0.00339888	TRUE	4.13762	2.7496	0.0124136	TRUE	0.951743	0.394459	NA	UNTRUE	0.595891	0.115958	0.141544
RETN	3.68597	3.78346	0.00110516	TRUE	4.14245	3.23548	0.0121947	TRUE	0.646387	0.547367	NA	UNTRUE	0.612847	0.182918	0.118286
LOC102724434	3.68819	1.62424	0.0202071	TRUE	4.37661	1.03361	0.156437	UNTRUE	2.40819	0.580982	0.56661	UNTRUE	0.306969	0.218109	0.20192
NPPC	3.69207	3.76402	0.00268586	TRUE	5.46729	1.04964	0.450364	UNTRUE	2.05346	2.7225	0.0373485	TRUE	0.675348	0.438866	0.11405
MROH5	3.70064	2.15159	0.00154645	TRUE	5.01621	0.872696	0.180106	UNTRUE	2.46094	1.2841	0.103454	UNTRUE	0.3096	0.172526	0.100141
MROH7-TTC4	3.70535	-1.98331	0.0072157	TRUE	1.79269	-0.296702	NA	UNTRUE	4.23132	-1.6763	0.015441	TRUE	0.184284	0.145724	0.337887
CYP21A2	3.72172	1.61751	0.00508916	TRUE	4.91174	0.709179	0.22393	UNTRUE	2.79415	0.912027	0.257173	UNTRUE	0.136812	0.191486	0.145329
KCNT1	3.72525	0.973342	0.141999	UNTRUE	6.09705	-0.347733	0.553471	UNTRUE	4.72719	1.3209	0.0314115	TRUE	0.22264	0.18973	0.231456
OR1Q1	3.72859	1.51735	0.0407472	TRUE	4.18552	1.38764	0.133901	UNTRUE	2.13346	0.150615	0.913335	UNTRUE	0.376845	0.272829	0.185844
CCDC13-AS1	3.73277	-2.14052	0.0129304	TRUE	1.53847	0.070696	NA	UNTRUE	4.01293	-2.20199	0.0108366	TRUE	0.170913	0.146683	0.499848
MIR548J	3.74069	1.72835	0.0171708	TRUE	4.45493	1.21065	0.156759	UNTRUE	2.25589	0.524066	0.626712	UNTRUE	0.372753	0.245949	0.151544
ALDH3B2	3.75651	2.33244	0.00429107	TRUE	9.61858	-0.819243	0.402304	UNTRUE	6.72757	3.1753	0.00145704	TRUE	0.366827	0.684929	0.174479
EMX2OS	3.76136	0.731411	0.558282	UNTRUE	2.9131	2.85246	0.0470715	TRUE	1.89482	-2.11953	0.073067	UNTRUE	0.593893	0.116067	0.332672
LINC00840	3.77132	2.51682	0.000371686	TRUE	4.67429	1.48147	0.0225299	TRUE	1.80217	1.03225	0.275206	UNTRUE	0.285762	0.12298	0.120056
LOC102723854	3.77815	2.65031	0.0109336	TRUE	3.99637	3.01337	0.014961	TRUE	0.840493	-0.787473	NA	UNTRUE	0.775455	2.25582	0.156766
CYP2F1	3.7812	-2.40386	0.000838359	TRUE	1.75753	-0.73246	NA	UNTRUE	4.52843	-1.6636	0.0122238	TRUE	0.114188	0.144208	0.337823
OR2B11	3.78239	2.18192	0.0377927	TRUE	4.31185	1.7812	0.128573	UNTRUE	1.6662	0.432107	0.706471	UNTRUE	0.659596	0.185748	0.135143
DSG1	3.79582	-1.54306	0.0224687	TRUE	2.51703	-0.509846	NA	UNTRUE	4.55404	-1.02332	0.123366	UNTRUE	0.198896	0.196048	0.282423
STOML3	3.81106	-1.77056	0.0454481	TRUE	2.3073	-0.50031	NA	UNTRUE	4.48659	-1.27443	0.0885283	UNTRUE	0.290167	0.208063	0.401395
MIR3164	3.81477	1.66268	0.00904968	TRUE	4.62374	1.16891	0.0771971	UNTRUE	2.39866	0.521985	0.637511	UNTRUE	0.215977	0.216274	0.213083
SMKR1	3.81645	2.00044	0.00273885	TRUE	4.9974	0.924148	0.127083	UNTRUE	2.5402	1.07985	0.160353	UNTRUE	0.298036	0.0971986	0.144824
SLITRK1	3.82092	-1.57089	0.0665785	UNTRUE	1.9273	0.166787	NA	UNTRUE	3.95032	-1.7453	0.0486557	TRUE	0.210576	0.144804	0.471006
MIR4420	3.82775	2.82781	7.59e-05	TRUE	5.51234	1.02076	0.0813684	UNTRUE	2.23422	1.83051	0.0507574	UNTRUE	0.2187	0.209934	0.14047
ENOX1-AS2	3.82971	0.942149	0.123235	UNTRUE	3.61669	1.53027	0.0414105	TRUE	2.3661	-0.602333	0.563099	UNTRUE	0.209427	0.194568	0.213186
MIR625	3.83074	1.46567	0.0421048	TRUE	4.79976	0.759444	0.364922	UNTRUE	2.89877	0.719235	0.376452	UNTRUE	0.381434	0.228787	0.146863
FBXO39	3.83132	1.69089	0.0348396	TRUE	5.55825	0.391664	0.614317	UNTRUE	3.30707	1.28652	0.0975986	UNTRUE	0.35439	0.212812	0.210772
SLC36A3	3.83549	1.52735	0.0275958	TRUE	4.94803	0.699144	0.368037	UNTRUE	2.89689	0.837189	0.28187	UNTRUE	0.357306	0.204968	0.12926
ST3GAL6-AS1	3.85446	-0.72717	0.256083	UNTRUE	2.27341	1.22454	NA	UNTRUE	3.24164	-1.94154	0.00813359	TRUE	0.2351	0.139827	0.234741
KLHL23	3.85883	-1.17685	0.0335583	TRUE	4.15522	-1.11783	0.0656304	UNTRUE	5.73828	-0.0528729	0.93851	UNTRUE	0.137522	0.137422	0.173983
ABCG4	3.86525	1.74475	0.0193481	TRUE	4.52111	1.24463	0.060191	UNTRUE	2.3077	0.489639	0.660219	UNTRUE	0.28381	0.161071	0.255681
LRAT	3.86812	-2.07616	0.00387754	TRUE	1.80994	-0.170767	NA	UNTRUE	4.26184	-1.89104	0.0115122	TRUE	0.166534	0.20286	0.371066
INHBA-AS1	3.87376	3.85595	0.00446462	TRUE	4.76089	2.36799	0.0550047	UNTRUE	1.04239	1.52953	0.283656	UNTRUE	1.02795	0.209187	0.153551
LINC01399	3.88102	-1.63838	0.00941635	TRUE	2.54055	-0.565169	NA	UNTRUE	4.74096	-1.05665	0.0713584	UNTRUE	0.159596	0.0981301	0.28013
LOC101929319	3.88708	5.00715	0.00023229	TRUE	4.52188	3.4249	0.0126249	TRUE	0.422378	1.56505	NA	UNTRUE	0.636395	0.132953	0.0594899
MIR4772	3.89005	2.86097	0.0073782	TRUE	4.41048	2.42302	0.0273087	TRUE	1.17015	0.435425	0.791221	UNTRUE	0.622898	0.191305	0.199365
C3orf30	3.89072	-1.62472	0.0297856	TRUE	4.02413	-1.50594	0.0945297	UNTRUE	6.1393	-0.111559	0.920152	UNTRUE	0.167342	0.42852	0.405728
MIR608	3.89635	-1.36966	0.0325361	TRUE	3.74407	-1.04829	0.183334	UNTRUE	5.52506	-0.316485	0.685235	UNTRUE	0.183209	0.284791	0.299813
LINC00307	3.89772	-4.28641	3.74e-06	TRUE	0.857197	-1.69188	NA	UNTRUE	4.73011	-2.65617	0.00041273	TRUE	0.0848603	0.222897	0.33505
GLIS2-AS1	3.90541	1.67526	0.0244202	TRUE	4.722	1.07392	0.158784	UNTRUE	2.49281	0.602585	0.559792	UNTRUE	0.353488	0.229937	0.219395
AADACL2-AS1	3.90658	-2.84121	6.35e-05	TRUE	2.54224	-1.95459	NA	UNTRUE	5.73077	-0.892471	0.128309	UNTRUE	0.128279	0.246547	0.260601
LOC101928075	3.92772	1.50351	0.0458357	TRUE	6.09733	0.104445	0.926022	UNTRUE	4.02327	1.40529	0.101741	UNTRUE	0.385916	0.388361	0.198323
ARHGAP8	3.93299	-1.30206	0.0304809	TRUE	3.76308	-1.06897	0.158887	UNTRUE	5.66526	-0.230752	0.741514	UNTRUE	0.193071	0.24504	0.222542
MIR3125	3.9373	1.65852	0.0136623	TRUE	5.23785	0.713761	0.304014	UNTRUE	2.91885	0.944098	0.252868	UNTRUE	0.296013	0.22012	0.165845
LOC102724804	3.95627	-1.67989	0.00514873	TRUE	3.35196	-1.20368	0.227116	UNTRUE	5.57638	-0.459989	0.586114	UNTRUE	0.177695	0.395865	0.226512
MIR4789	3.98092	-1.9882	0.00594768	TRUE	2.25583	-0.66418	NA	UNTRUE	4.888	-1.29944	0.0369831	TRUE	0.185234	0.0988778	0.349224
KCNE5	3.98994	3.89345	0.000139519	TRUE	5.36705	1.61209	0.0574175	UNTRUE	1.54859	2.27818	0.0407909	TRUE	0.531913	0.196745	0.0841592
MMP8	4.00222	5.43019	9e-05	TRUE	4.9502	3.02776	0.0550348	UNTRUE	0.536391	2.43472	NA	UNTRUE	1.74073	0.406636	0.0671531
PMS2P2	4.00616	1.50224	0.13749	UNTRUE	7.27514	-0.332244	0.77647	UNTRUE	5.18941	1.84179	0.0416537	TRUE	0.486616	0.431922	0.28518
SEPT4-AS1	4.01197	1.21034	0.0441335	TRUE	4.984	0.589027	0.400398	UNTRUE	3.25781	0.616484	0.475861	UNTRUE	0.23071	0.268064	0.197125
LOC285804	4.01811	-1.36767	0.0494245	TRUE	4.00319	-1.12279	0.155017	UNTRUE	5.86073	-0.262475	0.699077	UNTRUE	0.26357	0.221819	0.262678
LOC101928694	4.0197	2.24201	0.0046122	TRUE	5.06059	1.2451	0.0547407	UNTRUE	2.25014	0.983148	0.372075	UNTRUE	0.304832	0.192786	0.271526
KCNJ4	4.02801	2.67352	0.00376045	TRUE	9.06039	-0.470347	0.718095	UNTRUE	5.81779	3.14148	0.00103447	TRUE	0.537561	0.588537	0.11611
LINC01363	4.02851	-3.52375	0.000163775	TRUE	0.762895	-0.0749007	NA	UNTRUE	4.3168	-3.2283	0.000516688	TRUE	0.186179	0.174237	0.42495
CACNA1C-AS2	4.05966	1.44386	0.0158452	TRUE	4.9308	0.989001	0.15108	UNTRUE	2.82683	0.472595	0.623556	UNTRUE	0.268803	0.255276	0.169061
CLCNKA	4.0611	-1.76328	0.0226485	TRUE	2.75566	-0.769888	NA	UNTRUE	5.04516	-0.989866	0.20837	UNTRUE	0.220478	0.26159	0.410619
SAA4	4.06306	5.08127	5.38e-05	TRUE	8.34243	0.127923	0.948402	UNTRUE	4.01787	4.95602	0.00359958	TRUE	0.683281	0.779631	0.071146
MIR4436A	4.0777	1.37317	0.0341545	TRUE	4.98869	0.83439	0.258236	UNTRUE	2.89774	0.546373	0.541925	UNTRUE	0.314081	0.239284	0.179642
CLCN1	4.08956	1.94107	0.0273721	TRUE	6.11456	0.435274	0.691183	UNTRUE	3.43001	1.49306	0.060043	UNTRUE	0.561451	0.333606	0.148073
FETUB	4.09041	-3.99333	0.00066373	TRUE	3.07238	-3.42736	0.0450267	TRUE	7.00445	-0.549488	0.691475	UNTRUE	0.146599	0.611193	0.596061
CSE1L-AS1	4.0925	1.37045	0.0143526	TRUE	4.80059	0.928685	0.0984923	UNTRUE	2.86541	0.43526	0.609295	UNTRUE	0.163018	0.145489	0.184927
MIR2276	4.09558	-1.16745	0.0357265	TRUE	2.84336	-0.110374	NA	UNTRUE	4.61754	-1.06768	0.0926013	UNTRUE	0.132613	0.224268	0.222144
TCAP	4.10647	1.19064	0.0240712	TRUE	4.90162	0.810929	0.153533	UNTRUE	3.04492	0.389102	0.670637	UNTRUE	0.101002	0.215115	0.212245
APOA2	4.11073	4.3264	0.000437957	TRUE	4.97584	2.67424	0.0260907	TRUE	0.870019	1.6678	NA	UNTRUE	0.745402	0.224163	0.11182
LOC439933	4.11299	2.05024	0.00380327	TRUE	5.62845	0.81517	0.252276	UNTRUE	2.83223	1.23458	0.16871	UNTRUE	0.327322	0.264081	0.193011
LINC00113	4.11874	-3.11291	5.6e-05	TRUE	1.62636	-1.382	NA	UNTRUE	5.13299	-1.69978	0.0312016	TRUE	0.0985827	0.311736	0.352689
MIR4307	4.1227	-3.66329	0.000239515	TRUE	1.07167	-1.13354	NA	UNTRUE	4.86907	-2.60402	0.00379923	TRUE	0.167344	0.263545	0.475119
GTF2IRD1P1	4.13207	1.29823	0.0236716	TRUE	5.01231	0.819048	0.179521	UNTRUE	3.1681	0.488045	0.551967	UNTRUE	0.23497	0.198252	0.172351
KRT16	4.1337	5.48928	4.67e-05	TRUE	5.23424	2.59065	0.0793548	UNTRUE	0.735736	2.89551	NA	UNTRUE	0.715586	0.33474	0.030687
LOC102724927	4.14456	-1.01069	0.0547039	UNTRUE	5.30915	-1.35517	0.036574	TRUE	6.87004	0.343334	0.585426	UNTRUE	0.134362	0.308648	0.16638
CCDC116	4.14807	1.09136	0.0486472	TRUE	5.98529	0.0546471	0.94237	UNTRUE	4.32636	1.0405	0.0985225	UNTRUE	0.226606	0.259021	0.162778
LINC01269	4.15277	2.59221	0.000666649	TRUE	5.67802	1.13193	0.0860911	UNTRUE	2.37623	1.46639	0.0839624	UNTRUE	0.371724	0.187118	0.151205
IFNE	4.17613	5.11848	0.00100565	TRUE	4.86503	3.48444	0.0187009	TRUE	0.44016	1.62667	NA	UNTRUE	0.822245	0.131734	0.0528415
OR10V2P	4.18169	-0.661129	0.236529	UNTRUE	2.49012	1.2586	NA	UNTRUE	3.49185	-1.91688	0.00428927	TRUE	0.212185	0.139071	0.165047
LOC100506371	4.2042	3.2413	0.000825603	TRUE	5.40319	1.7554	0.117041	UNTRUE	1.62213	1.53463	0.392084	UNTRUE	0.448215	0.384502	0.186121
SNORD121A	4.20467	-1.64466	0.0121145	TRUE	3.23272	-0.970838	0.247758	UNTRUE	5.50363	-0.646978	0.22842	UNTRUE	0.26585	0.15245	0.209509
LINC00678	4.21725	-1.21209	0.0203567	TRUE	3.7146	-0.674128	0.396682	UNTRUE	5.48436	-0.538818	0.407688	UNTRUE	0.12949	0.30387	0.184954
CCL3L1	4.21859	2.40171	0.00475003	TRUE	5.40235	1.41551	0.111675	UNTRUE	2.17095	1.02122	0.300976	UNTRUE	1.65473	0.294954	0.182365
LOC644919	4.22022	-3.02673	0.00357236	TRUE	6.42535	-3.57448	0.0128231	TRUE	10.0246	0.5518	0.691225	UNTRUE	0.160936	0.827813	0.637236
MIR567	4.22572	-1.7575	0.00259978	TRUE	3.25433	-1.06924	0.215069	UNTRUE	5.77972	-0.703045	0.216242	UNTRUE	0.205653	0.255195	0.188778
MAFA	4.22588	-1.10644	0.0488968	TRUE	4.54717	-1.03864	0.148099	UNTRUE	6.13415	-0.0487995	0.958725	UNTRUE	0.120123	0.343469	0.293919
CBS	4.22631	1.99746	0.00717071	TRUE	5.10678	1.35841	0.116771	UNTRUE	2.28971	0.645131	0.524064	UNTRUE	0.447091	0.259171	0.152234
LOC285484	4.25144	4.00685	5.36e-06	TRUE	5.96769	1.41862	0.0458366	TRUE	1.82046	2.59526	0.0283826	TRUE	0.326369	0.300183	0.0659456
LINC00276	4.26016	-2.26492	0.000182901	TRUE	2.94642	-1.4898	0.0457302	TRUE	5.94223	-0.764904	0.150788	UNTRUE	0.0882247	0.17788	0.270334
LOC152225	4.26274	3.38167	5.78e-05	TRUE	6.32414	1.01738	0.223417	UNTRUE	2.45858	2.37411	0.0255326	TRUE	0.413192	0.373826	0.101303
C20orf173	4.27072	1.43353	0.0415914	TRUE	5.88525	0.458245	0.551617	UNTRUE	3.68157	0.976872	0.165712	UNTRUE	0.375526	0.228321	0.182651
LOC101929705	4.29589	2.35277	0.00100827	TRUE	6.78209	0.474307	0.480422	UNTRUE	3.5146	1.86065	0.00583037	TRUE	0.396207	0.185528	0.10747
APOF	4.30063	1.46913	0.0127712	TRUE	6.06692	0.379818	0.602791	UNTRUE	3.72471	1.10139	0.240978	UNTRUE	0.197273	0.344354	0.229154
HCN1	4.30985	-1.55999	0.0243655	TRUE	2.43361	-0.1139	NA	UNTRUE	4.73878	-1.44102	0.120497	UNTRUE	0.168092	0.337398	0.401424
LOC100507639	4.31098	2.22988	0.00286023	TRUE	5.20281	1.5114	0.0753599	UNTRUE	2.15926	0.719495	0.519628	UNTRUE	0.429945	0.253618	0.169837
CACNG8	4.32241	1.65321	0.0128133	TRUE	5.32397	0.974485	0.169101	UNTRUE	2.89069	0.686864	0.426392	UNTRUE	0.350559	0.227925	0.187327
SNORD56	4.32538	-1.56097	0.0248332	TRUE	3.02875	-0.642571	0.546481	UNTRUE	5.42006	-0.928255	0.239857	UNTRUE	0.211545	0.321188	0.359226
CAND1.11	4.32958	2.29849	0.00325954	TRUE	8.36264	-0.230327	0.820504	UNTRUE	5.30611	2.51721	0.0056287	TRUE	0.396964	0.508535	0.231416
KISS1R	4.3327	1.77671	0.00725573	TRUE	5.40643	1.15639	0.0554122	UNTRUE	2.67457	0.621521	0.460894	UNTRUE	0.318636	0.126875	0.201386
DGAT2L6	4.33675	-1.57984	0.012299	TRUE	2.50402	-0.284077	NA	UNTRUE	4.96473	-1.26862	0.0278772	TRUE	0.231659	0.141016	0.267036
OR52N4	4.35838	1.6607	0.0124073	TRUE	5.69721	0.83892	0.236605	UNTRUE	3.09929	0.856296	0.442039	UNTRUE	0.220292	0.325602	0.267723
MACROD2-IT1	4.36905	-1.77429	0.0182567	TRUE	2.81129	-0.753354	NA	UNTRUE	5.49106	-0.987444	0.158963	UNTRUE	0.209705	0.212393	0.397844
SLC9A4	4.37933	-1.20392	0.0380909	TRUE	3.06917	-0.178635	0.888569	UNTRUE	4.90997	-1.02264	0.193782	UNTRUE	0.204126	0.333204	0.261618
MIR3117	4.38545	2.50269	0.000947025	TRUE	5.91923	1.12938	0.257149	UNTRUE	2.49063	1.39511	0.219308	UNTRUE	0.41066	0.397783	0.145208
TMPRSS7	4.39335	-2.35936	0.000178482	TRUE	2.4265	-0.988691	NA	UNTRUE	5.6056	-1.37977	0.0200716	TRUE	0.143822	0.244027	0.289308
ALG1L	4.39642	-1.08961	0.0353529	TRUE	4.39027	-0.919658	0.316384	UNTRUE	6.10052	-0.181252	0.843695	UNTRUE	0.152922	0.423147	0.203063
TCP10L2	4.40376	-2.12718	0.000377203	TRUE	2.30685	-0.673142	NA	UNTRUE	5.34884	-1.45986	0.00691446	TRUE	0.171163	0.161318	0.240843
DCX	4.40899	-1.45138	0.0331766	TRUE	2.78076	-0.238729	NA	UNTRUE	4.93432	-1.17882	0.137172	UNTRUE	0.289066	0.338073	0.29517
MIR6075	4.4155	2.22835	0.000577231	TRUE	6.36104	0.71735	0.318109	UNTRUE	3.19216	1.52052	0.0858971	UNTRUE	0.297759	0.331619	0.170372
TTLL9	4.42579	1.49201	0.0121384	TRUE	5.79305	0.647514	0.320222	UNTRUE	3.40768	0.849498	0.251916	UNTRUE	0.296913	0.238092	0.162326
LINC01485	4.42873	3.17805	0.000135928	TRUE	5.67012	1.62441	0.0384245	TRUE	1.8364	1.55209	0.141898	UNTRUE	0.440157	0.238103	0.133209
MIR552	4.43407	-3.6882	7.93e-05	TRUE	1.62466	-1.78184	NA	UNTRUE	5.65637	-1.90921	0.0130589	TRUE	0.160379	0.29092	0.452673
GRM2	4.43521	3.23666	5.73e-05	TRUE	6.66729	0.898782	0.236605	UNTRUE	2.69201	2.34587	0.00981308	TRUE	0.417631	0.302717	0.0642457
HSD3B1	4.43726	-1.63852	0.104296	UNTRUE	2.14863	0.402182	NA	UNTRUE	4.49472	-2.06796	0.022303	TRUE	0.414325	0.285586	0.464472
LINC00968	4.4453	1.56017	0.0378803	TRUE	5.11004	1.23068	0.152268	UNTRUE	2.69877	0.343991	0.695382	UNTRUE	0.505976	0.187009	0.125407
MIR381HG	4.45366	2.37361	0.00140639	TRUE	5.34445	1.69289	0.0288146	TRUE	1.97986	0.6801	0.492018	UNTRUE	0.445379	0.191433	0.136939
FLJ43315	4.45639	-1.30759	0.0277221	TRUE	3.87077	-0.804204	0.417815	UNTRUE	5.81293	-0.473286	0.625251	UNTRUE	0.155568	0.436625	0.32631
IL17F	4.45648	4.84518	2.63e-06	TRUE	6.46173	1.45088	0.0677233	UNTRUE	1.81911	3.39473	0.00740692	TRUE	0.455411	0.267784	0.0933615
EMX1	4.46823	-2.12748	0.000679168	TRUE	2.50104	-0.856006	NA	UNTRUE	5.53503	-1.2611	0.0311187	TRUE	0.150676	0.177105	0.301339
LINC01506	4.47302	2.10851	0.00335354	TRUE	5.2458	1.61632	0.0216131	TRUE	2.13933	0.489971	0.625851	UNTRUE	1.40802	0.16152	0.223843
MIR8085	4.47598	1.12199	0.0469317	TRUE	6.33404	0.177019	0.768625	UNTRUE	4.3762	0.935299	0.106162	UNTRUE	0.237282	0.106673	0.201182
VRTN	4.47814	2.70156	0.00141976	TRUE	7.45961	0.403271	0.641	UNTRUE	3.85796	2.30833	0.00173923	TRUE	0.494086	0.267736	0.148595
CD300LG	4.48068	3.53932	0.000102084	TRUE	7.93063	0.423917	0.644511	UNTRUE	3.73902	3.11347	0.000677571	TRUE	0.487861	0.373857	0.0690081
HNRNPA1P33	4.49885	-1.61583	0.0372902	TRUE	2.92175	-0.56435	0.597389	UNTRUE	5.41918	-1.0331	0.195761	UNTRUE	0.235466	0.261133	0.391706
VAX2	4.5148	1.08761	0.0920122	UNTRUE	4.08283	2.20717	0.0106784	TRUE	2.19876	-1.10756	0.192058	UNTRUE	0.381074	0.150882	0.170108
FAM209B	4.52923	1.26507	0.0200695	TRUE	5.40792	0.84182	0.113487	UNTRUE	3.21097	0.41307	0.589625	UNTRUE	0.204417	0.1083	0.190259
CFAP46	4.53355	1.21285	0.0398861	TRUE	6.46136	0.194549	0.778511	UNTRUE	4.42292	1.02384	0.115586	UNTRUE	0.268977	0.242435	0.205683
CALML6	4.56726	1.35848	0.0368231	TRUE	5.69461	0.809582	0.280242	UNTRUE	3.38059	0.573653	0.595539	UNTRUE	0.282063	0.32948	0.259875
MYO18B	4.57282	1.44242	0.0498488	TRUE	8.8454	-0.505691	0.573458	UNTRUE	6.52748	1.95886	0.0123591	TRUE	0.383239	0.516691	0.240893
ATP13A5	4.58327	-1.43842	0.00872105	TRUE	2.81779	-0.180604	NA	UNTRUE	5.14605	-1.25527	0.0205408	TRUE	0.191206	0.163177	0.223195
GCKR	4.58841	3.06285	3.81e-06	TRUE	5.3309	2.37598	0.000651861	TRUE	1.32971	0.712059	0.594657	UNTRUE	0.210087	0.199004	0.11545
TNNT3	4.58884	1.37751	0.0291328	TRUE	7.26795	-0.0243829	0.978031	UNTRUE	4.93436	1.40816	0.0829605	UNTRUE	0.215916	0.363452	0.273251
OR5K2	4.5943	1.31916	0.0221613	TRUE	5.32294	0.969067	0.211019	UNTRUE	3.12898	0.367049	0.703769	UNTRUE	0.299746	0.293771	0.14482
ELFN2	4.59997	1.77957	0.00406811	TRUE	6.43234	0.638653	0.289657	UNTRUE	3.53738	1.14378	0.102945	UNTRUE	0.312808	0.204449	0.179376
TBC1D3F	4.61034	1.21707	0.0282938	TRUE	5.42083	0.866749	0.160745	UNTRUE	3.43291	0.356521	0.700139	UNTRUE	0.233521	0.257828	0.218071
ECEL1	4.61154	3.13762	0.00174073	TRUE	5.84572	1.72128	0.0551839	UNTRUE	1.78715	1.41035	0.35626	UNTRUE	0.526588	0.280781	0.224143
NAP1L6	4.61464	-1.7111	0.0368332	TRUE	4.69827	-1.60157	0.149161	UNTRUE	7.38179	-0.113263	0.925467	UNTRUE	0.246071	0.528854	0.465815
GACAT2	4.61995	1.66064	0.00401329	TRUE	6.80858	0.321543	0.662856	UNTRUE	4.16151	1.34927	0.0412275	TRUE	0.314343	0.293674	0.110068
RFX8	4.62629	2.6325	0.000315352	TRUE	5.6468	1.69553	0.0186924	TRUE	2.02881	0.96844	0.303647	UNTRUE	1.44788	0.213552	0.175566
DPPA2P3	4.62896	-1.40865	0.048273	TRUE	2.62682	0.0169373	NA	UNTRUE	4.99754	-1.42035	0.0714277	UNTRUE	0.205891	0.221981	0.427622
C10orf90	4.66124	-0.51343	0.503197	UNTRUE	3.17558	1.10746	0.294903	UNTRUE	3.93956	-1.62053	0.0477045	TRUE	0.33049	0.24792	0.335494
LOC392364	4.69131	-4.93957	9.3e-08	TRUE	0.483086	-0.932078	NA	UNTRUE	5.23756	-4.09519	7.2e-06	TRUE	0.0916736	0.163399	0.399309
FOXE3	4.69735	-1.72483	0.00205783	TRUE	3.22911	-0.811277	0.280094	UNTRUE	5.93794	-0.901294	0.0852849	UNTRUE	0.182681	0.17489	0.243428
LOC100132078	4.70029	1.41731	0.00646185	TRUE	5.81846	0.855882	0.129556	UNTRUE	3.47535	0.572717	0.4607	UNTRUE	0.204142	0.217266	0.163665
C10orf82	4.71028	-1.94753	0.00243599	TRUE	3.2566	-1.06628	0.376974	UNTRUE	6.29634	-0.915039	0.239318	UNTRUE	0.214549	0.383651	0.317489
MS4A3	4.74513	3.85503	2.49e-05	TRUE	7.56994	0.829022	0.275646	UNTRUE	3.03104	3.03204	0.00180916	TRUE	0.457371	0.30766	0.102118
LINC01226	4.75261	-1.22063	0.0313379	TRUE	3.19643	-0.115787	0.922781	UNTRUE	5.20782	-1.10116	0.183862	UNTRUE	0.138571	0.328802	0.321539
SPECC1L-ADORA2A	4.75267	-1.39411	0.0176398	TRUE	3.73807	-0.686745	0.34127	UNTRUE	5.99153	-0.698789	0.275168	UNTRUE	0.157791	0.232124	0.322639
FGF14-AS1	4.7674	-2.26621	0.000556721	TRUE	3.00725	-1.17888	0.262805	UNTRUE	6.27664	-1.06713	0.144465	UNTRUE	0.202259	0.371367	0.330854
CATIP	4.77655	2.06954	0.0268964	TRUE	5.70343	1.51548	0.149442	UNTRUE	2.40994	0.537962	0.609963	UNTRUE	0.62348	0.256122	0.186323
TRDN	4.78479	-3.4211	6.73e-05	TRUE	2.45129	-2.21389	NA	UNTRUE	6.73903	-1.19887	0.26021	UNTRUE	0.174817	0.508644	0.441476
SLC13A5	4.78668	3.19758	0.00163487	TRUE	5.86945	1.9917	0.0727104	UNTRUE	1.6373	1.21273	0.407449	UNTRUE	0.633462	0.29763	0.172663
TSPEAR	4.79395	1.23029	0.0310493	TRUE	7.87602	-0.165513	0.847978	UNTRUE	5.59898	1.42708	0.0762184	UNTRUE	0.235577	0.454903	0.238469
GABRR1	4.7965	-2.68134	0.00066016	TRUE	2.19387	-1.01603	NA	UNTRUE	5.87079	-1.6471	0.0220031	TRUE	0.2248	0.265871	0.423785
C1orf61	4.8138	1.96973	0.000227814	TRUE	6.34187	0.974237	0.0970383	UNTRUE	3.11592	1.01978	0.225864	UNTRUE	0.193007	0.287348	0.154437
CLLU1OS	4.82366	3.65816	0.00302628	TRUE	5.79638	2.38932	0.0505117	UNTRUE	1.27471	1.25578	0.391513	UNTRUE	0.801213	0.241086	0.165223
C10orf91	4.8245	-1.72608	0.000575847	TRUE	3.61611	-0.921967	0.187715	UNTRUE	6.33942	-0.799888	0.11981	UNTRUE	0.108464	0.223975	0.20631
CELA3A	4.82972	-3.40124	7.86e-05	TRUE	1.30816	-0.877128	NA	UNTRUE	5.62761	-2.53156	0.00412941	TRUE	0.113152	0.250087	0.502831
MIR4639	4.83399	-1.79766	0.000395607	TRUE	3.44303	-1.01311	0.228679	UNTRUE	6.38061	-0.784004	0.128254	UNTRUE	0.18066	0.290726	0.1133
PRCAT47	4.83506	1.79485	0.0240438	TRUE	6.68183	0.66115	0.532419	UNTRUE	3.69735	1.14454	0.305049	UNTRUE	0.464398	0.477289	0.258682
MIR561	4.84704	-1.53963	0.036332	TRUE	2.88514	-0.162021	0.886212	UNTRUE	5.37587	-1.3738	0.0723721	UNTRUE	0.225189	0.233921	0.44615
ADGRG4	4.85252	-2.07914	0.000289928	TRUE	1.52863	0.143375	NA	UNTRUE	4.94851	-2.60233	4.43e-05	TRUE	0.929523	0.235916	0.18317
DPF1	4.85423	1.52379	0.00916314	TRUE	6.76769	0.413098	0.53768	UNTRUE	4.23648	1.12056	0.0713555	UNTRUE	0.331302	0.217416	0.152023
LOC100631378	4.8663	-1.46157	0.0257487	TRUE	3.14261	-0.321395	0.746017	UNTRUE	5.65702	-1.12979	0.0425921	TRUE	0.271012	0.161131	0.294634
OR5B21	4.87533	1.67022	0.00588917	TRUE	6.38858	0.851365	0.218414	UNTRUE	3.43668	0.84831	0.335217	UNTRUE	0.300947	0.314011	0.207627
CHST8	4.87565	2.85794	0.00409004	TRUE	7.49304	0.715914	0.550665	UNTRUE	3.41324	2.14029	0.0197322	TRUE	0.684132	0.404685	0.142042
PGLYRP2	4.88483	1.71449	0.00299195	TRUE	7.7208	0.137285	0.889087	UNTRUE	4.80083	1.59588	0.0427523	TRUE	0.325364	0.453997	0.149376
SPATA3-AS1	4.88993	1.01888	0.119404	UNTRUE	8.34549	-0.408977	0.560258	UNTRUE	6.49747	1.44279	0.00429399	TRUE	0.384019	0.246688	0.171359
GABRD	4.89256	1.63886	0.0278255	TRUE	5.49476	1.40763	0.0791729	UNTRUE	2.7523	0.237844	0.821215	UNTRUE	0.456334	0.212806	0.230704
MIR548I1	4.90626	-2.68803	0.00669684	TRUE	3.17099	-1.76729	0.0518234	UNTRUE	7.12371	-0.831262	0.292895	UNTRUE	0.237347	0.200993	0.574506
ANKRD34B	4.91535	3.4664	0.000736247	TRUE	5.65233	2.74147	0.00965027	TRUE	1.12801	0.701312	0.583353	UNTRUE	0.695887	0.130508	0.0983557
CELA3B	4.91538	-2.98529	1.61e-06	TRUE	1.38919	-0.23595	NA	UNTRUE	5.42233	-2.76474	4.58e-06	TRUE	0.154711	0.175801	0.185002
CT83	4.91731	5.73826	4.13e-06	TRUE	11.7042	-0.252897	0.854243	UNTRUE	6.32048	5.99437	1.05e-06	TRUE	0.702038	0.756578	0.0518386
KCND3-IT1	4.9248	2.98966	5.09e-06	TRUE	11.692	-0.54244	0.409277	UNTRUE	7.54201	3.52179	4.2e-06	TRUE	0.285262	0.490486	0.140927
MAGEB17	4.93841	-3.41464	5.04e-05	TRUE	2.09628	-1.76048	NA	UNTRUE	6.47488	-1.64876	0.0326776	TRUE	0.129663	0.315983	0.50635
ANKRD26P3	4.9542	1.89157	0.0361049	TRUE	7.26178	0.489821	0.672896	UNTRUE	4.10105	1.41339	0.173153	UNTRUE	0.568766	0.496359	0.27798
RNVU1-8	4.96404	1.33736	0.00979264	TRUE	7.76988	-0.0156282	0.983706	UNTRUE	5.3568	1.35948	0.0172892	TRUE	0.204819	0.231534	0.18789
LOC100131635	4.974	2.20137	0.00315545	TRUE	5.95	1.49747	0.0608738	UNTRUE	2.51114	0.695896	0.545296	UNTRUE	0.422877	0.285291	0.240582
CNTN4-AS1	4.99857	-2.66853	3.09e-05	TRUE	1.54252	-0.0584591	NA	UNTRUE	5.46503	-2.61414	9.7e-05	TRUE	0.129945	0.193132	0.32923
MIR3183	5.00145	-1.55541	0.00106368	TRUE	4.81428	-1.28155	0.0313344	TRUE	7.44479	-0.271235	0.612201	UNTRUE	0.0817255	0.22171	0.156733
FRMPD4	5.01176	-0.938543	0.140105	UNTRUE	3.16194	0.561917	0.603469	UNTRUE	4.78746	-1.48199	0.00925031	TRUE	0.361384	0.201588	0.166682
MIR4265	5.01706	1.64242	0.0221087	TRUE	6.51471	0.792075	0.400398	UNTRUE	3.68962	0.859172	0.282941	UNTRUE	0.501724	0.330816	0.139595
FRMD6-AS2	5.01831	-1.84516	0.013334	TRUE	1.79601	0.868968	NA	UNTRUE	4.87167	-2.65944	0.000245385	TRUE	0.327344	0.197798	0.301245
TKTL1	5.02321	0.848351	0.151007	UNTRUE	4.67967	1.58335	0.0438229	TRUE	3.02901	-0.717396	0.377555	UNTRUE	0.339999	0.206429	0.174704
ASB12	5.02549	-1.52612	0.00194856	TRUE	4.4243	-1.09803	0.0855829	UNTRUE	7.03305	-0.420725	0.425787	UNTRUE	0.160773	0.231764	0.1974
CHRNB4	5.06334	2.04129	0.00195501	TRUE	6.16483	1.29495	0.0678166	UNTRUE	2.81923	0.748648	0.407384	UNTRUE	0.395455	0.253276	0.200099
LGALS17A	5.06787	4.25979	1.62e-05	TRUE	6.90559	1.63293	0.047565	TRUE	1.95056	2.62314	0.047696	TRUE	0.481754	0.333391	0.16428
LOC102724096	5.079	-1.82022	0.00111492	TRUE	2.69805	-0.26655	NA	UNTRUE	5.77987	-1.57908	0.00415145	TRUE	0.219526	0.215637	0.241183
NPY5R	5.08483	-2.33697	0.0076085	TRUE	2.29809	-0.602129	NA	UNTRUE	5.95729	-1.73445	0.0382171	TRUE	0.270722	0.28372	0.534679
MAGEE2	5.08734	-1.16588	0.0171038	TRUE	3.82553	-0.375644	0.635555	UNTRUE	5.9636	-0.781503	0.162299	UNTRUE	0.16208	0.243865	0.205603
SLC6A17	5.08993	1.84207	0.0274548	TRUE	6.4264	1.04209	0.299616	UNTRUE	3.29747	0.800423	0.315786	UNTRUE	0.638095	0.296991	0.141652
KRT9	5.09404	-2.94818	9.71e-06	TRUE	1.53883	-0.538594	NA	UNTRUE	5.79786	-2.4493	1.7e-05	TRUE	0.218904	0.16091	0.252266
LOC101927229	5.10974	3.69187	0.000811953	TRUE	5.79566	3.0431	0.00760359	TRUE	1.01389	0.652948	NA	UNTRUE	0.573241	0.153424	0.156126
GOLGA8S	5.11617	-1.78176	0.035344	TRUE	3.88495	-1.05625	0.356587	UNTRUE	6.92277	-0.729533	0.317626	UNTRUE	0.361967	0.359933	0.376032
TTLL10	5.13062	-0.252013	0.729014	UNTRUE	9.97836	-1.52434	0.00294313	TRUE	10.4979	1.3216	0.000571514	TRUE	0.316907	0.160319	0.258563
TMPRSS11E	5.15462	-2.33264	0.0110418	TRUE	1.70504	0.164723	NA	UNTRUE	5.52894	-2.54201	0.00463405	TRUE	0.309152	0.256511	0.539206
GPR156	5.16027	-1.04736	0.0392322	TRUE	4.45768	-0.559097	0.351554	UNTRUE	6.42703	-0.478257	0.390311	UNTRUE	0.119802	0.148727	0.264914
AMBN	5.19848	1.32979	0.0247694	TRUE	7.29291	0.327362	0.650228	UNTRUE	4.74273	1.0109	0.16427	UNTRUE	0.297778	0.3197	0.230932
HS6ST3	5.19854	-1.33752	0.0162134	TRUE	3.0291	0.153807	0.900335	UNTRUE	5.46079	-1.48569	0.0183847	TRUE	0.242401	0.263309	0.26169
OR6F1	5.20298	-2.10283	0.00338085	TRUE	3.78197	-1.34787	0.180322	UNTRUE	7.31591	-0.756219	0.32191	UNTRUE	0.231285	0.364615	0.401411
MIR342	5.25299	1.61202	0.00336508	TRUE	6.63915	0.896506	0.0776103	UNTRUE	3.6478	0.722915	0.36789	UNTRUE	0.206348	0.206386	0.249477
SERPINB3	5.25673	5.46316	1.42e-05	TRUE	9.71888	0.723019	0.690196	UNTRUE	3.15414	4.60343	0.117611	UNTRUE	1.65227	1.54307	0.0950054
C15orf26	5.25773	1.24157	0.0450732	TRUE	5.2714	1.66478	0.0217033	TRUE	2.89391	-0.4176	0.617116	UNTRUE	0.394548	0.151962	0.184784
LAMA5-AS1	5.27317	2.02443	0.000275009	TRUE	6.74682	1.09879	0.0631618	UNTRUE	3.20937	0.933401	0.199204	UNTRUE	0.311758	0.229914	0.102538
CCDC26	5.28035	-1.20207	0.0143243	TRUE	4.19958	-0.559503	0.420431	UNTRUE	6.47799	-0.629509	0.213191	UNTRUE	0.206606	0.179635	0.187896
TPBGL	5.2972	3.07554	0.000276684	TRUE	6.46679	1.93589	0.0413301	TRUE	1.93313	1.15113	0.263965	UNTRUE	0.614798	0.259611	0.106459
OR56B4	5.30105	-1.6674	0.000563292	TRUE	3.59743	-0.711368	0.33049	UNTRUE	6.61949	-0.959366	0.0546003	UNTRUE	0.134016	0.227323	0.200695
C2-AS1	5.31409	1.86437	0.00709032	TRUE	9.23337	-0.0160058	0.986411	UNTRUE	5.75698	1.88268	0.0114787	TRUE	0.352875	0.370654	0.253356
TBX20	5.31672	1.75647	0.00780157	TRUE	7.04229	0.782625	0.313228	UNTRUE	3.85947	0.978446	0.160151	UNTRUE	0.446882	0.27354	0.140823
NPFFR1	5.33562	3.1072	1.38e-05	TRUE	8.06524	0.84588	0.190573	UNTRUE	3.42863	2.26499	0.00638421	TRUE	0.381929	0.311651	0.151007
ELANE	5.36618	-1.182	0.042853	TRUE	4.48098	-0.58928	0.501738	UNTRUE	6.75177	-0.591929	0.287138	UNTRUE	0.308828	0.258076	0.199564
LOC101927437	5.369	-1.76849	0.000281014	TRUE	3.7453	-0.800908	0.267064	UNTRUE	6.87096	-0.967356	0.0614151	UNTRUE	0.105418	0.266395	0.22086
GC	5.37415	-1.29483	0.0256498	TRUE	4.60567	-0.873593	0.346482	UNTRUE	7.08083	-0.489515	0.543905	UNTRUE	0.712985	0.428922	0.317855
SNORD93	5.3772	1.41385	0.0125175	TRUE	6.28865	1.04664	0.0808501	UNTRUE	3.54223	0.367647	0.660077	UNTRUE	0.304059	0.214355	0.208726
STEAP2-AS1	5.384	-0.0382408	0.971966	UNTRUE	3.78747	1.75339	0.108569	UNTRUE	3.82147	-1.8117	0.0168486	TRUE	0.519233	0.191822	0.327494
LINC01127	5.3903	4.40954	0.000153449	TRUE	8.01272	1.22166	0.249227	UNTRUE	2.5913	3.18226	0.00491583	TRUE	0.720004	0.368866	0.0906301
SULT2A1	5.39455	-3.59993	0.00571005	TRUE	2.10124	-1.93135	NA	UNTRUE	7.07213	-1.68147	0.256489	UNTRUE	0.206329	0.493945	0.809881
OSTN	5.40052	2.00659	0.00599138	TRUE	6.26871	1.57275	0.089826	UNTRUE	2.61985	0.451686	0.717084	UNTRUE	0.490643	0.340643	0.204342
SLC6A13	5.40617	2.40717	0.0026073	TRUE	6.31008	1.85593	0.088093	UNTRUE	2.26735	0.562301	0.638405	UNTRUE	0.583909	0.341753	0.121768
SEMG1	5.42247	2.73612	0.00062197	TRUE	11.9763	-0.439459	0.57088	UNTRUE	7.61878	3.18515	3.67e-05	TRUE	0.441944	0.456713	0.232238
UCN	5.43029	1.21727	0.00506375	TRUE	7.16664	0.43126	0.372856	UNTRUE	4.68697	0.788831	0.17339	UNTRUE	0.074427	0.229042	0.115294
LOC101926944	5.43186	-0.922209	0.051277	UNTRUE	3.62688	0.321898	0.6982	UNTRUE	5.41373	-1.2303	0.0156644	TRUE	0.218252	0.194709	0.161569
SLC10A2	5.43383	-5.53608	3.31e-05	TRUE	0.56622	-1.92225	NA	UNTRUE	6.29629	-3.6704	0.00391504	TRUE	0.0583009	0.252546	0.729099
GPR3	5.43762	2.71358	8.64e-05	TRUE	7.92897	0.878675	0.183016	UNTRUE	3.4924	1.83289	0.00760308	TRUE	0.463187	0.222514	0.0807767
SSTR5-AS1	5.45173	-1.29994	0.0243295	TRUE	6.52159	-1.47613	0.0211486	TRUE	8.89238	0.177988	0.791355	UNTRUE	0.232238	0.30535	0.31018
LCNL1	5.45847	3.16869	0.000862469	TRUE	10.0233	0.213589	0.841443	UNTRUE	5.12304	2.98784	0.0161541	TRUE	0.441583	0.607453	0.276074
APELA	5.4832	1.8727	0.0211377	TRUE	6.25349	1.56825	0.0700406	UNTRUE	2.80187	0.308551	0.827157	UNTRUE	0.482349	0.294141	0.30411
TMEM215	5.48365	2.32778	0.00322874	TRUE	6.1787	2.04767	0.0193854	TRUE	2.14267	0.277025	0.792384	UNTRUE	0.590452	0.169812	0.171993
C1orf229	5.53511	-1.13627	0.013275	TRUE	4.73695	-0.575335	0.349604	UNTRUE	6.89714	-0.55194	0.294208	UNTRUE	0.0905679	0.2136	0.204522
PVRL3-AS1	5.53986	-1.5068	0.000930895	TRUE	3.72755	-0.432314	0.605704	UNTRUE	6.58759	-1.0932	0.0202145	TRUE	0.207417	0.236438	0.0959727
PANO1	5.55663	1.72671	0.00202222	TRUE	8.58189	0.294581	0.615811	UNTRUE	5.15341	1.45033	0.0323279	TRUE	0.235226	0.276141	0.244998
CRABP1	5.56105	-1.70935	0.030447	TRUE	2.69101	0.184304	NA	UNTRUE	5.86377	-1.88755	0.00964435	TRUE	0.291052	0.203037	0.486463
SNORD65	5.57766	-1.57418	0.00142242	TRUE	5.32719	-1.31295	0.048333	TRUE	8.26201	-0.251371	0.65726	UNTRUE	0.21804	0.28749	0.183733
RHCG	5.64734	-0.909906	0.0907061	UNTRUE	3.56367	0.62554	0.447857	UNTRUE	5.37367	-1.53463	0.00440499	TRUE	0.278759	0.187633	0.224877
MIR3941	5.64834	-2.09033	0.000259414	TRUE	3.25409	-0.8512	0.249627	UNTRUE	7.03481	-1.22815	0.0206268	TRUE	0.160771	0.183597	0.327429
SNORA70E	5.6747	1.95577	0.000760593	TRUE	6.86894	1.29441	0.0915314	UNTRUE	3.17623	0.669201	0.510138	UNTRUE	0.355068	0.344923	0.180932
ELOVL3	5.68294	3.08168	0.000238781	TRUE	7.73478	1.32465	0.114792	UNTRUE	2.79692	1.74918	0.0214554	TRUE	0.643385	0.225771	0.0693591
LOC101928961	5.69041	-0.920666	0.125672	UNTRUE	3.61045	0.599403	0.539419	UNTRUE	5.36042	-1.50563	0.0131151	TRUE	0.323924	0.229544	0.263738
ANO1-AS2	5.69603	-1.49181	0.00340144	TRUE	4.10219	-0.547942	0.464272	UNTRUE	6.95208	-0.925981	0.130498	UNTRUE	0.112709	0.29018	0.326854
GXYLT1P3	5.69929	-1.3577	0.0139202	TRUE	4.38572	-0.599076	0.42786	UNTRUE	7.0555	-0.755739	0.115999	UNTRUE	0.286147	0.174185	0.215263
CALCR	5.70054	-1.34961	0.00750525	TRUE	3.81645	-0.284813	0.740452	UNTRUE	6.57102	-1.06056	0.0476898	TRUE	0.205151	0.231111	0.250631
MIR3198-1	5.72034	1.26985	0.0463102	TRUE	6.78998	0.899493	0.208647	UNTRUE	4.07263	0.368207	0.621895	UNTRUE	0.434985	0.222662	0.193756
LOC100506175	5.74005	2.28095	0.00370536	TRUE	7.1033	1.44535	0.0326516	TRUE	2.94925	0.844448	0.395101	UNTRUE	0.444115	0.219078	0.279802
MIR30C1	5.74039	0.442225	0.378267	UNTRUE	4.99935	1.32617	0.0225674	TRUE	4.05096	-0.882426	0.176858	UNTRUE	0.191925	0.175375	0.218094
ZNF630-AS1	5.74317	-1.23881	0.0139846	TRUE	4.61593	-0.58031	0.417673	UNTRUE	7.25061	-0.660054	0.21402	UNTRUE	0.216971	0.254549	0.246632
TCP10	5.75296	-2.38259	7.54e-05	TRUE	3.94682	-1.52789	0.0527046	UNTRUE	8.18915	-0.862149	0.100069	UNTRUE	0.201706	0.264961	0.318408
CPO	5.75573	-0.464964	0.42098	UNTRUE	4.03341	0.914475	0.239506	UNTRUE	4.96925	-1.36995	0.0281505	TRUE	0.287093	0.215191	0.274609
LINC01312	5.758	-1.86299	0.00028843	TRUE	3.74202	-0.797835	0.303224	UNTRUE	7.33409	-1.07472	0.0408969	TRUE	0.171827	0.272603	0.263388
DSC1	5.75935	-1.68672	0.00135579	TRUE	5.17718	-1.31514	0.076381	UNTRUE	8.52065	-0.382041	0.57251	UNTRUE	0.186298	0.372566	0.294512
LOC388849	5.77975	0.795167	0.0997937	UNTRUE	8.66454	-0.266498	0.575378	UNTRUE	6.98035	1.06939	0.0165784	TRUE	0.208692	0.134857	0.211906
ACTL8	5.79685	-1.11628	0.0754957	UNTRUE	10.4312	-2.09534	0.0142995	TRUE	12.658	0.988519	0.135131	UNTRUE	0.302493	0.600587	0.310302
GSG1L	5.82616	-2.79446	2.09e-05	TRUE	2.08434	-0.733072	NA	UNTRUE	6.7528	-2.01622	0.000755665	TRUE	0.226354	0.234248	0.329191
LOC100507634	5.84154	1.07644	0.0281304	TRUE	8.17075	0.180066	0.750709	UNTRUE	5.77579	0.901357	0.0981449	UNTRUE	0.230537	0.202376	0.226098
LRRC63	5.84301	1.05999	0.0318825	TRUE	6.99959	0.586132	0.281642	UNTRUE	4.91123	0.46245	0.534769	UNTRUE	0.183077	0.250889	0.269862
LINC01450	5.86666	-1.77491	0.00148904	TRUE	4.20194	-0.941509	0.284584	UNTRUE	7.71826	-0.853386	0.11981	UNTRUE	0.251655	0.297983	0.273783
DDN	5.86931	1.84497	0.000503517	TRUE	7.95473	0.771987	0.334333	UNTRUE	4.21497	1.10538	0.220661	UNTRUE	0.301058	0.4403	0.169928
LOC102724933	5.88192	-2.3724	0.000624292	TRUE	2.16874	-0.126579	NA	UNTRUE	6.4747	-2.22659	0.00143989	TRUE	0.141765	0.146971	0.51061
NPPA	5.89049	1.08917	0.0239323	TRUE	8.43913	0.079759	0.911233	UNTRUE	6.0934	1.01293	0.0834544	UNTRUE	0.243991	0.312996	0.182628
PSMA8	5.89864	1.57547	0.00420098	TRUE	8.60928	0.329634	0.642443	UNTRUE	5.29229	1.25633	0.0644607	UNTRUE	0.32395	0.346543	0.205982
LINC01108	5.90661	2.76278	0.000269701	TRUE	9.07743	0.688677	0.484713	UNTRUE	4.17354	2.10028	0.0400198	TRUE	0.497519	0.547173	0.190586
LOC101927136	5.91244	-1.46712	0.0117312	TRUE	4.95086	-0.919035	0.29266	UNTRUE	7.8809	-0.537683	0.331572	UNTRUE	0.313698	0.31485	0.231195
MIR1269B	5.91985	-2.35997	9.76e-05	TRUE	3.74618	-1.34404	0.0813451	UNTRUE	8.06365	-1.01591	0.0467171	TRUE	0.216048	0.229984	0.317995
MIR548AQ	5.92008	-1.72543	0.00250631	TRUE	3.81345	-0.668932	0.400308	UNTRUE	7.32701	-1.04353	0.0318218	TRUE	0.257738	0.19201	0.283481
RDH16	5.92081	1.40013	0.00339568	TRUE	7.81735	0.575135	0.327996	UNTRUE	4.84344	0.831308	0.224041	UNTRUE	0.233854	0.308511	0.180548
LINC01344	5.92664	1.2761	0.125557	UNTRUE	12.8856	-0.853091	0.391557	UNTRUE	10.1074	2.12852	0.000414771	TRUE	0.584323	0.533701	0.202944
GBP7	5.92909	1.15657	0.0193808	TRUE	7.79145	0.426828	0.599117	UNTRUE	5.18553	0.757482	0.367347	UNTRUE	0.260141	0.435544	0.194574
LINC00964	5.92925	-1.63119	0.0108129	TRUE	4.19634	-0.729875	0.482202	UNTRUE	7.44477	-0.897331	0.231125	UNTRUE	0.266559	0.370455	0.385847
SNORD114-3	5.93492	1.24246	0.0312616	TRUE	5.53933	2.23815	0.00359141	TRUE	2.80106	-0.985414	0.21734	UNTRUE	0.378025	0.178607	0.213156
MIR320E	5.94165	1.69842	0.00112924	TRUE	8.36516	0.561026	0.313308	UNTRUE	4.72426	1.15139	0.0921762	UNTRUE	0.254869	0.286131	0.215373
LOC100271832	5.9567	-1.29749	0.00992084	TRUE	4.29774	-0.33806	0.664105	UNTRUE	6.95854	-0.952056	0.0919103	UNTRUE	0.18163	0.259429	0.317095
LINC00924	5.98735	1.73986	0.00456256	TRUE	7.22653	1.14046	0.128886	UNTRUE	3.67586	0.619003	0.42527	UNTRUE	0.449901	0.283542	0.147178
LY86-AS1	5.9917	1.76729	0.00743613	TRUE	9.4985	0.182827	0.848741	UNTRUE	5.82077	1.60116	0.0723721	UNTRUE	0.357096	0.51808	0.292801
CASQ1	6.00646	2.49727	2.6e-05	TRUE	8.81006	0.766148	0.187479	UNTRUE	4.16111	1.73996	0.0181234	TRUE	0.329526	0.31049	0.178666
CATSPER1	6.01039	1.9417	0.0184149	TRUE	7.98823	0.911465	0.246515	UNTRUE	4.06041	1.00503	0.161419	UNTRUE	0.579619	0.21516	0.253057
KCNJ9	6.011	-1.24361	0.0132672	TRUE	4.65642	-0.449929	0.605445	UNTRUE	7.29965	-0.802346	0.183819	UNTRUE	0.234548	0.341161	0.265497
MYOC	6.01166	-4.22557	2.95e-06	TRUE	0.535203	0.680682	NA	UNTRUE	7.7845	-1.85322	0.15297	UNTRUE	0.135304	0.61075	0.559283
WNT7B	6.01886	4.89504	0.0035668	TRUE	6.57223	4.48763	0.0129286	TRUE	0.500358	0.412767	NA	UNTRUE	0.792199	0.117617	0.15148
MGC45922	6.02956	-1.18331	0.0247593	TRUE	5.92455	-0.942471	0.126909	UNTRUE	8.42235	-0.244383	0.635208	UNTRUE	0.286466	0.193421	0.20847
DNASE2B	6.04439	-1.36107	0.00211824	TRUE	5.95142	-1.16486	0.0658549	UNTRUE	8.86055	-0.200215	0.721621	UNTRUE	0.203889	0.296382	0.15124
HIST1H2AD	6.05387	-1.21639	0.0437822	TRUE	4.89747	-0.59389	0.449052	UNTRUE	7.57219	-0.612283	0.368998	UNTRUE	0.245366	0.302405	0.372321
LOC388813	6.05394	2.85173	0.00038943	TRUE	7.87461	1.44882	0.0753075	UNTRUE	2.83543	1.39835	0.0667219	UNTRUE	0.624696	0.216782	0.13156
KIR3DX1	6.06472	1.63463	0.00363133	TRUE	8.88758	0.328132	0.64563	UNTRUE	5.42236	1.30939	0.0653422	UNTRUE	0.318864	0.369642	0.226241
AMER2	6.06517	2.83562	0.000250213	TRUE	8.61485	0.942427	0.184549	UNTRUE	3.8074	1.89706	0.0297776	TRUE	0.466084	0.325954	0.25548
LINC01330	6.07025	1.6712	0.0100362	TRUE	7.97022	0.766832	0.297711	UNTRUE	4.45467	0.908831	0.295935	UNTRUE	0.392481	0.348663	0.255644
RNU6-33P	6.09083	0.447589	0.444332	UNTRUE	5.43339	1.16611	0.041323	TRUE	4.50775	-0.71266	0.297547	UNTRUE	0.258504	0.146121	0.300758
TAX1BP3	6.09867	-1.27105	0.0131007	TRUE	6.01208	-1.06083	0.043087	TRUE	8.6888	-0.2055	0.74187	UNTRUE	0.13147	0.208851	0.337594
LINC00309	6.10227	1.91293	0.000674611	TRUE	7.26464	1.39241	0.0540123	UNTRUE	3.3134	0.538304	0.574906	UNTRUE	0.357032	0.339956	0.171037
DNAJB13	6.10498	1.94128	0.00115718	TRUE	8.23527	0.837523	0.142761	UNTRUE	4.23856	1.10015	0.098718	UNTRUE	0.366033	0.218181	0.206273
MIR4539	6.10642	3.13335	0.00053835	TRUE	8.99928	0.99493	0.337389	UNTRUE	3.59856	2.15671	0.066879	UNTRUE	0.572999	0.514931	0.216883
AGBL1	6.12024	-1.94566	0.00156298	TRUE	5.47026	-1.5805	0.0433963	TRUE	9.40599	-0.366828	0.516238	UNTRUE	0.271872	0.297341	0.284258
HMSD	6.12337	2.45003	6.68e-05	TRUE	9.29895	0.639425	0.365817	UNTRUE	4.54926	1.82361	0.014383	TRUE	0.394305	0.379479	0.156481
IL17B	6.13233	1.79052	0.000230697	TRUE	8.95077	0.460244	0.583193	UNTRUE	5.13122	1.36535	0.0922832	UNTRUE	0.289904	0.489563	0.135088
LVCAT1	6.16618	-1.22066	0.0620611	UNTRUE	2.9118	0.985489	0.254647	UNTRUE	5.67925	-2.19236	0.00178765	TRUE	0.280407	0.157975	0.436646
LOC100289473	6.17338	2.27929	0.00020952	TRUE	8.19862	1.03276	0.0902988	UNTRUE	3.73813	1.25463	0.0620249	UNTRUE	0.415339	0.225313	0.170247
MYBPH	6.17945	2.57202	5.41e-06	TRUE	7.81392	1.56674	0.0045242	TRUE	2.86972	1.04423	0.229754	UNTRUE	0.277453	0.247504	0.189032
MLIP	6.19152	-1.04684	0.0231017	TRUE	5.27461	-0.556347	0.427051	UNTRUE	7.5472	-0.519535	0.407383	UNTRUE	0.800195	0.33432	0.263515
TMC1	6.19278	0.909665	0.0451356	UNTRUE	10.317	-0.425471	0.463854	UNTRUE	8.2259	1.33885	0.0155303	TRUE	0.20592	0.368534	0.207454
DNAAF3	6.19839	1.31746	0.0111875	TRUE	9.24713	0.147027	0.858555	UNTRUE	6.18925	1.19251	0.116782	UNTRUE	0.249865	0.442397	0.25344
TAT-AS1	6.20504	-1.13644	0.042127	TRUE	4.70844	-0.296091	0.69936	UNTRUE	7.1976	-0.831862	0.186368	UNTRUE	0.202645	0.255708	0.366146
MIR6758	6.20528	1.85724	0.000145779	TRUE	8.98329	0.585717	0.189703	UNTRUE	4.93607	1.30115	0.0434736	TRUE	0.167271	0.23489	0.232439
LOC101929199	6.20991	-1.88448	0.00103115	TRUE	3.18585	-0.239492	0.812136	UNTRUE	7.05536	-1.63816	0.0138426	TRUE	0.144505	0.298844	0.411005
LINC01296	6.21049	0.888107	0.285841	UNTRUE	5.45629	2.04152	0.0220277	TRUE	3.42224	-1.15498	0.141702	UNTRUE	0.535681	0.16279	0.32124
IGLON5	6.2161	2.22145	0.00142628	TRUE	7.83217	1.33683	0.076135	UNTRUE	3.40572	0.870717	0.229074	UNTRUE	0.55303	0.23929	0.140853
LOC101929406	6.22549	1.47276	0.0196641	TRUE	13.0831	-0.696174	0.496528	UNTRUE	9.76595	2.17003	0.00824812	TRUE	0.466833	0.759806	0.186029
MARCH4	6.25912	-2.02364	3.4e-05	TRUE	5.95736	-1.76861	0.012236	TRUE	10.1	-0.268709	0.645443	UNTRUE	0.182135	0.351424	0.210582
GRM7-AS2	6.26894	-2.08736	7.14e-05	TRUE	4.31844	-1.24149	0.126234	UNTRUE	8.54811	-0.855774	0.113378	UNTRUE	0.2144	0.326921	0.261646
ARGFX	6.30926	1.23033	0.0434036	TRUE	8.53876	0.38541	0.678117	UNTRUE	5.66956	0.854599	0.246847	UNTRUE	0.436805	0.42443	0.186675
SLC26A9	6.31476	4.96758	1.45e-05	TRUE	7.32769	3.27979	0.00508938	TRUE	0.867948	1.68662	NA	UNTRUE	0.846701	0.242106	0.0977655
MIR550A3	6.32975	-1.47532	0.022366	TRUE	3.65118	0.0560298	0.962526	UNTRUE	6.9084	-1.51321	0.0552635	UNTRUE	0.206143	0.351657	0.485291
MIR151B	6.34144	1.10625	0.0270394	TRUE	7.40488	0.834535	0.145278	UNTRUE	4.79555	0.280396	0.706347	UNTRUE	0.294375	0.255184	0.201962
MIR103A1	6.36322	-1.01235	0.0306088	TRUE	5.45527	-0.446933	0.466945	UNTRUE	7.73907	-0.55822	0.246208	UNTRUE	0.202673	0.179053	0.224281
LINC01160	6.38354	1.5761	0.000646929	TRUE	8.34953	0.740005	0.116683	UNTRUE	4.63328	0.844549	0.18188	UNTRUE	0.210843	0.24298	0.190373
MIR4637	6.38914	-1.63386	0.00815877	TRUE	4.17002	-0.492933	0.613376	UNTRUE	7.65451	-1.14197	0.0775207	UNTRUE	0.275214	0.339363	0.380208
CR1L	6.40062	2.57987	2.65e-05	TRUE	10.1742	0.507627	0.331232	UNTRUE	5.15055	2.07838	0.00278323	TRUE	0.300981	0.26755	0.240442
DHH	6.40797	1.48108	0.00216091	TRUE	7.73407	0.956998	0.111734	UNTRUE	4.43794	0.525144	0.507202	UNTRUE	0.270026	0.316857	0.195318
STX17-AS1	6.4215	-1.01593	0.0250548	TRUE	6.92249	-0.966436	0.0908042	UNTRUE	9.26194	-0.0459595	0.941356	UNTRUE	0.23764	0.257526	0.215825
LINC01010	6.42267	1.58527	0.00910999	TRUE	7.42838	1.23649	0.0753075	UNTRUE	3.89384	0.359545	0.663871	UNTRUE	0.435255	0.258311	0.209649
UNC93A	6.42578	-0.681777	0.323925	UNTRUE	4.15304	0.875579	0.283434	UNTRUE	5.77694	-1.54711	0.0197987	TRUE	0.337962	0.195545	0.399383
LINC01002	6.43074	3.47233	0.000560761	TRUE	8.62042	1.53856	0.108152	UNTRUE	2.72384	1.91238	0.0476093	TRUE	0.726853	0.337097	0.167654
PCDHA8	6.4411	-2.00521	7.66e-05	TRUE	4.18447	-1.08287	0.184684	UNTRUE	8.51536	-0.934371	0.0479811	UNTRUE	0.23729	0.29528	0.189573
LINC01271	6.45235	2.72837	7.03e-05	TRUE	7.73607	1.81283	0.00695516	TRUE	2.66184	0.901844	0.375658	UNTRUE	0.416748	0.255664	0.247176
TGFA-IT1	6.46179	-0.958779	0.0612479	UNTRUE	4.46814	0.244694	0.76482	UNTRUE	6.56763	-1.19648	0.0293606	TRUE	0.242692	0.227202	0.293407
MYL3	6.47257	-0.667033	0.250492	UNTRUE	4.6917	0.468343	0.489867	UNTRUE	6.30963	-1.11896	0.0254111	TRUE	0.313644	0.072162	0.295553
MYH4	6.48058	1.33571	0.0287407	TRUE	7.36231	1.13944	0.0831277	UNTRUE	4.28318	0.199081	0.794122	UNTRUE	0.449306	0.187814	0.212534
MIR3978	6.4826	-1.83016	0.000273565	TRUE	4.13014	-0.70935	0.34023	UNTRUE	8.07063	-1.13061	0.0108958	TRUE	0.247034	0.21357	0.240643
LOC101927438	6.48677	2.95079	2.01e-05	TRUE	9.85777	0.7702	0.454097	UNTRUE	4.38451	2.193	0.0298322	TRUE	0.500255	0.596046	0.133499
LOC101929550	6.48695	-2.72701	0.000139928	TRUE	3.62042	-1.55499	0.158748	UNTRUE	8.82643	-1.17905	0.226939	UNTRUE	0.114418	0.514351	0.577945
PCAT2	6.5163	-1.30115	0.029939	TRUE	5.15088	-0.63135	0.369491	UNTRUE	8.14385	-0.65255	0.226698	UNTRUE	0.291031	0.196615	0.34074
FAM172BP	6.531	1.71322	0.00208912	TRUE	8.91097	0.666537	0.433697	UNTRUE	4.90493	1.09099	0.281106	UNTRUE	0.287864	0.512008	0.267158
MIR6753	6.53831	1.59739	0.00214926	TRUE	8.8564	0.64935	0.170939	UNTRUE	5.10492	0.952758	0.115045	UNTRUE	0.287149	0.200302	0.242252
RAG2	6.54835	-1.13146	0.0457222	TRUE	4.06143	0.276326	0.776128	UNTRUE	6.64281	-1.39581	0.0106276	TRUE	0.31168	0.226241	0.283191
MAGEL2	6.5544	1.53261	0.0275349	TRUE	7.29053	1.39217	0.0861754	UNTRUE	3.81761	0.153346	0.884508	UNTRUE	0.50469	0.290791	0.273837
RPSAP52	6.55925	-0.749551	0.300517	UNTRUE	3.98162	0.98222	0.275395	UNTRUE	5.76998	-1.72326	0.00662891	TRUE	0.412008	0.187765	0.372946
LOC101448202	6.56636	1.63616	0.00240236	TRUE	8.30935	0.930966	0.137354	UNTRUE	4.59259	0.718822	0.344979	UNTRUE	0.328287	0.321124	0.211269
LOC101928565	6.57436	1.19882	0.0253215	TRUE	12.5584	-0.582137	0.361486	UNTRUE	9.59195	1.77654	0.000299894	TRUE	0.390132	0.36994	0.140574
LOC101928766	6.59508	-0.53263	0.343711	UNTRUE	4.55167	0.86518	0.236846	UNTRUE	5.9047	-1.39646	0.0259095	TRUE	0.260824	0.247792	0.328543
MIR3684	6.60422	-1.20536	0.0147384	TRUE	6.18653	-0.890253	0.192464	UNTRUE	9.02795	-0.315846	0.561002	UNTRUE	0.283414	0.288626	0.207641
SNORD50A	6.62123	-1.01444	0.0349955	TRUE	5.99729	-0.619749	0.252483	UNTRUE	8.50394	-0.375037	0.453288	UNTRUE	0.199538	0.169196	0.279896
CDH9	6.62345	-2.14887	0.0049252	TRUE	2.59535	0.0446341	NA	UNTRUE	7.18187	-2.22748	0.0126329	TRUE	0.293288	0.37391	0.545857
GOLGA8O	6.62594	-1.10164	0.039045	TRUE	6.03651	-0.746811	0.260843	UNTRUE	8.66626	-0.348183	0.612015	UNTRUE	0.212063	0.323776	0.341887
IGSF23	6.62738	-1.12926	0.0055502	TRUE	5.75395	-0.603488	0.288214	UNTRUE	8.41252	-0.53088	0.202796	UNTRUE	0.211147	0.17713	0.109082
LEF1-AS1	6.63288	1.37501	0.0315702	TRUE	8.7099	0.612708	0.415965	UNTRUE	5.36546	0.770254	0.3385	UNTRUE	0.409918	0.365257	0.289733
LINC01050	6.63449	5.41973	2.58e-06	TRUE	7.36711	4.60169	0.000651861	TRUE	0.41792	0.831957	NA	UNTRUE	0.575782	0.126722	0.087071
LINC00244	6.64549	-2.52648	8.7e-06	TRUE	4.49646	-1.73021	0.029343	TRUE	9.71497	-0.806641	0.0619631	UNTRUE	0.235879	0.251501	0.240247
MIR6887	6.66176	-1.70248	0.00127095	TRUE	5.38645	-1.06719	0.120482	UNTRUE	9.14534	-0.63576	0.249591	UNTRUE	0.223685	0.299196	0.323089
LY6D	6.66277	5.80441	0.00011168	TRUE	10.4547	1.12716	0.554988	UNTRUE	3.31003	4.66879	0.00874808	TRUE	0.954527	0.770922	0.0887607
ORM2	6.66392	2.35878	5.72e-07	TRUE	9.35097	0.940947	0.0925164	UNTRUE	4.31542	1.45784	0.0560811	UNTRUE	0.181332	0.371155	0.126393
LINC00461	6.66685	-0.65346	0.172612	UNTRUE	4.81587	0.491565	0.511508	UNTRUE	6.48036	-1.16116	0.0123855	TRUE	0.300496	0.192689	0.155078
ZMAT4	6.67711	-0.825799	0.0996545	UNTRUE	4.62004	0.387996	0.686208	UNTRUE	6.59482	-1.19775	0.0173195	TRUE	0.331968	0.265908	0.153909
POM121L1P	6.69781	1.33406	0.0248487	TRUE	8.83791	0.481396	0.509036	UNTRUE	5.83607	0.834307	0.362778	UNTRUE	0.294466	0.407985	0.331926
ARHGAP36	6.71119	-3.95279	1.3e-07	TRUE	2.87426	-2.53162	0.0404125	UNTRUE	9.33994	-1.49662	0.00604821	TRUE	0.168686	0.348691	0.33219
LRRC74A	6.71456	1.298	0.00804609	TRUE	8.22209	0.816133	0.154904	UNTRUE	5.0635	0.49469	0.490389	UNTRUE	0.29496	0.283803	0.21885
LCN6	6.71739	1.28392	0.0169404	TRUE	11.3591	-0.22259	0.804534	UNTRUE	8.18367	1.51224	0.0131193	TRUE	0.414913	0.488178	0.121117
NFE4	6.72749	4.34341	7.79e-05	TRUE	8.23469	2.46558	0.0260418	TRUE	1.59313	1.87954	0.146482	UNTRUE	0.867903	0.326175	0.132323
PRG2	6.74164	1.91888	0.000502418	TRUE	9.34595	0.698706	0.272878	UNTRUE	5.04483	1.22291	0.0833289	UNTRUE	0.33539	0.344621	0.224044
IL1RAPL2	6.78087	-1.3911	0.00236973	TRUE	3.49424	0.409031	0.59728	UNTRUE	6.74331	-1.7908	0.000628465	TRUE	0.162642	0.194173	0.268786
CLDN16	6.78583	3.39707	0.000241037	TRUE	9.28537	1.39292	0.172634	UNTRUE	3.1099	2.00032	0.0303985	TRUE	0.792852	0.425818	0.106319
UNQ6494	6.79969	1.62656	0.000226026	TRUE	10.5256	0.155236	0.753222	UNTRUE	6.72488	1.47292	0.00319308	TRUE	0.183382	0.216522	0.20066
LOC401286	6.80174	-1.68114	0.00393976	TRUE	4.64559	-0.696019	0.276267	UNTRUE	8.4529	-0.973267	0.0497242	UNTRUE	0.254258	0.129342	0.374937
CH17-408M7.1	6.84178	-1.4756	0.000542986	TRUE	5.93835	-1.01808	0.176905	UNTRUE	9.46903	-0.465694	0.484172	UNTRUE	0.170236	0.441571	0.211413
DHRS7C	6.85963	-2.91019	1.4e-06	TRUE	4.33914	-1.89499	0.154425	UNTRUE	9.8687	-0.94592	0.282363	UNTRUE	0.221982	0.575086	0.330711
KRT2	6.87095	2.32375	0.00151242	TRUE	16.7419	-0.728994	0.36987	UNTRUE	11.5896	3.0528	2e-05	TRUE	0.531097	0.600372	0.21573
CDH16	6.88381	-2.53583	1.03e-05	TRUE	3.27161	-1.00322	0.401255	UNTRUE	8.57264	-1.58062	0.00670619	TRUE	0.255582	0.376689	0.282394
LOC284648	6.8936	2.19089	0.00202481	TRUE	7.62586	2.09434	0.0181033	TRUE	2.73926	0.0926561	0.935038	UNTRUE	0.61145	0.275001	0.175362
TUSC7	6.90331	-3.21409	1.57e-07	TRUE	2.7	-1.43011	NA	UNTRUE	8.67397	-1.76963	0.00120054	TRUE	0.172891	0.302824	0.313655
ZNF99	6.90625	-0.20529	0.730293	UNTRUE	5.0995	1.11294	0.176424	UNTRUE	5.4869	-1.28493	0.0488603	TRUE	0.337024	0.284123	0.234599
LOC102724163	6.91075	1.20483	0.036229	TRUE	9.59318	0.260018	0.713262	UNTRUE	6.60747	0.968358	0.0485949	UNTRUE	0.424224	0.224256	0.185917
LINC00565	6.91835	2.70974	0.000800258	TRUE	8.05311	2.07045	0.0246502	TRUE	2.51476	0.640697	0.532671	UNTRUE	0.651862	0.271849	0.193944
HTR1B	6.91938	2.02288	0.0163136	TRUE	7.35057	2.14636	0.00854631	TRUE	2.84092	-0.125	0.926885	UNTRUE	0.570668	0.22347	0.370538
LINC01014	6.925	-2.46055	5.39e-05	TRUE	4.21569	-1.39428	0.142343	UNTRUE	9.36902	-1.06265	0.104443	UNTRUE	0.234719	0.409831	0.378853
HLA-DPB2	6.92823	2.01857	0.00221331	TRUE	12.021	0.0142505	0.988925	UNTRUE	7.3324	2.01131	0.00628004	TRUE	0.444124	0.48502	0.255391
CBARP	6.93135	1.75411	0.00390439	TRUE	8.35099	1.21639	0.105044	UNTRUE	4.12039	0.544243	0.495703	UNTRUE	0.480938	0.330297	0.164579
SMCO2	6.93213	2.19614	0.000158734	TRUE	9.4917	0.930922	0.141281	UNTRUE	4.47505	1.28304	0.118422	UNTRUE	0.340545	0.366849	0.236334
CILP2	6.93434	2.00441	0.00162017	TRUE	10.0373	0.597201	0.4568	UNTRUE	5.46238	1.41474	0.0626785	UNTRUE	0.468947	0.420527	0.224743
EPHA5	6.94068	-1.21626	0.119803	UNTRUE	3.86551	0.464647	0.528675	UNTRUE	6.85524	-1.67306	0.025728	TRUE	0.275894	0.113441	0.618079
PTTG2	6.94273	1.42358	0.00656881	TRUE	10.0962	0.249098	0.610446	UNTRUE	6.64842	1.18085	0.0384747	TRUE	0.231984	0.198282	0.301954
IL12B	6.94281	1.50624	0.0162013	TRUE	9.05062	0.733882	0.331787	UNTRUE	5.2647	0.801271	0.26715	UNTRUE	1.59787	0.384736	0.260473
NAGPA-AS1	6.94857	-1.13055	0.0115767	TRUE	5.52292	-0.423962	0.509605	UNTRUE	8.33917	-0.699755	0.143414	UNTRUE	0.19316	0.235114	0.250454
LOC101929450	6.95361	3.13179	6.6e-05	TRUE	10.7291	0.780885	0.383451	UNTRUE	4.61883	2.35357	0.00666448	TRUE	0.59434	0.47188	0.156553
LOC101928710	6.95394	3.21211	2.92e-05	TRUE	8.97763	1.65525	0.0491028	TRUE	2.84019	1.56419	0.124712	UNTRUE	0.572443	0.390851	0.17204
MIR2355	6.96696	1.44402	0.00698586	TRUE	7.62034	1.40505	0.0248481	TRUE	3.96364	0.0477389	0.960262	UNTRUE	0.371779	0.237024	0.216967
LINC01570	6.99008	-1.41976	0.0353937	TRUE	6.33031	-1.03774	0.182774	UNTRUE	9.88944	-0.369408	0.469411	UNTRUE	0.365618	0.223603	0.294853
EVX1	7.00217	-2.02752	0.00292073	TRUE	4.57215	-1.03261	0.276231	UNTRUE	9.1332	-0.981681	0.220917	UNTRUE	0.242158	0.422733	0.520894
LINC00970	7.03728	-1.99833	0.000115628	TRUE	3.27817	-0.223223	0.79669	UNTRUE	7.76847	-1.76315	0.000204898	TRUE	0.230674	0.119449	0.305945
LOC101929563	7.04327	-2.77148	5.78e-06	TRUE	5.33169	-2.18939	0.0281808	TRUE	11.0325	-0.589397	0.412114	UNTRUE	0.234992	0.513913	0.321978
C11orf91	7.05017	2.30809	0.000355193	TRUE	14.8927	-0.458933	0.580999	UNTRUE	9.89302	2.75044	0.000811424	TRUE	0.390093	0.645782	0.293182
PITX2	7.05191	-2.1874	0.0268953	TRUE	3.7497	-0.722052	0.679652	UNTRUE	8.46718	-1.47134	0.0549746	UNTRUE	0.481113	0.43517	0.456075
LOC200772	7.05796	1.74211	0.00513837	TRUE	10.3244	0.438642	0.578153	UNTRUE	6.01662	1.30863	0.0541036	UNTRUE	0.456915	0.389198	0.224525
LOC101926908	7.09165	-2.45313	4.15e-06	TRUE	4.84488	-1.60043	0.0605193	UNTRUE	10.0801	-0.844764	0.149804	UNTRUE	0.213307	0.401713	0.291186
OVOL3	7.09847	1.14433	0.0118502	TRUE	9.22193	0.435846	0.409759	UNTRUE	6.26518	0.713729	0.147929	UNTRUE	0.294768	0.197828	0.128781
CNGB1	7.10743	0.764918	0.284122	UNTRUE	6.17595	1.69218	0.0187837	TRUE	4.32563	-0.943827	0.285937	UNTRUE	0.402665	0.219608	0.419061
LOC101928841	7.10958	1.52821	0.04268	TRUE	6.88088	2.35436	0.0108398	TRUE	3.03896	-0.828223	0.284921	UNTRUE	0.665236	0.180958	0.223715
LINC01080	7.13635	-1.8963	0.0047482	TRUE	3.93943	-0.481881	0.657294	UNTRUE	8.37883	-1.41768	0.0179408	TRUE	0.327828	0.292276	0.392873
LOC401463	7.13791	2.56422	2.81e-06	TRUE	8.91072	1.56283	0.00655485	TRUE	3.28018	1.01052	0.160485	UNTRUE	0.373495	0.234823	0.119127
LOC101929268	7.15357	-2.19047	0.000118935	TRUE	3.28302	-0.439423	0.574759	UNTRUE	8.14227	-1.75306	0.00203616	TRUE	0.157667	0.176803	0.443945
SLC4A1	7.15374	2.327	0.0168698	TRUE	7.28024	2.96884	0.0187767	TRUE	2.08263	-0.615407	0.593183	UNTRUE	0.936689	0.238708	0.231396
FZD9	7.15698	2.00047	0.00106481	TRUE	12.5392	-0.0148224	0.990428	UNTRUE	7.82512	2.01745	0.00811019	TRUE	0.481314	0.634079	0.178444
CASC16	7.17192	-1.64539	0.0040392	TRUE	5.47676	-0.931441	0.215108	UNTRUE	9.47317	-0.709161	0.246131	UNTRUE	0.253424	0.325587	0.379857
NOS1	7.17297	2.08941	0.0433977	TRUE	7.84853	1.9382	0.0853716	UNTRUE	3.10011	0.15906	0.917851	UNTRUE	0.771023	0.343097	0.357323
MIR4496	7.17759	2.8689	2.37e-08	TRUE	9.83029	1.17491	0.0269545	TRUE	3.84173	1.70176	0.02038	TRUE	0.229231	0.330703	0.0858703
MIR577	7.2235	-2.03987	4.22e-05	TRUE	5.31888	-1.27499	0.0381878	TRUE	10.146	-0.759887	0.0859687	UNTRUE	0.20323	0.230712	0.282991
CDH22	7.23552	-1.43564	0.035357	TRUE	5.95868	-0.840447	0.354	UNTRUE	9.58082	-0.613356	0.218913	UNTRUE	0.400188	0.280313	0.278917
LINC01270	7.24435	2.12567	0.00271675	TRUE	9.06313	1.24982	0.109677	UNTRUE	4.06669	0.879569	0.279325	UNTRUE	0.553458	0.315847	0.235051
LINC01001	7.25789	1.83126	0.00702757	TRUE	7.7326	1.95601	0.00584973	TRUE	3.24477	-0.123267	0.897216	UNTRUE	0.531284	0.135723	0.263585
SOX2	7.26383	-1.48891	0.00110246	TRUE	4.13865	-0.0701296	0.944179	UNTRUE	7.84307	-1.40756	0.0132409	TRUE	0.174323	0.29753	0.292062
DUXAP8	7.27815	2.41756	0.000624349	TRUE	8.15479	2.11616	0.00845156	TRUE	2.79503	0.320747	0.734155	UNTRUE	0.592986	0.211064	0.196147
VWCE	7.29421	1.74732	0.00179029	TRUE	9.57538	0.814097	0.251398	UNTRUE	5.18012	0.944024	0.209155	UNTRUE	0.404328	0.378759	0.209802
ACTBL2	7.33867	-0.413561	0.659647	UNTRUE	4.89995	1.29881	0.321253	UNTRUE	5.93117	-1.76151	0.018993	TRUE	0.606345	0.354423	0.34811
C17orf77	7.33955	1.12969	0.282482	UNTRUE	17.9435	-1.17801	0.176779	UNTRUE	14.8387	2.31977	0.0235206	TRUE	0.456979	0.825561	0.529519
LOC101928417	7.35898	-1.75553	0.0233841	TRUE	2.61378	1.18212	NA	UNTRUE	6.89272	-2.93847	0.000689142	TRUE	0.311784	0.194445	0.637684
CNTN5	7.3683	-1.94089	0.00144779	TRUE	4.27414	-0.71171	0.401996	UNTRUE	9.0437	-1.21159	0.0229955	TRUE	0.295813	0.257352	0.375332
KIAA0408	7.3687	-1.102	0.00910052	TRUE	3.88283	0.879289	0.351106	UNTRUE	6.70688	-1.95125	0.00672568	TRUE	0.171573	0.33282	0.26488
HIST2H2BA	7.36893	1.42144	0.00407376	TRUE	10.7405	0.258598	0.656946	UNTRUE	7.02695	1.17485	0.0147723	TRUE	0.339952	0.22164	0.186113
LOC90768	7.41016	2.9904	0.0047977	TRUE	8.10976	2.86816	0.0260418	TRUE	1.87773	0.135986	0.935046	UNTRUE	0.733878	0.293197	0.258069
GUCY2D	7.41524	1.43169	0.00173646	TRUE	8.70779	1.11983	0.0246453	TRUE	4.78825	0.321779	0.644068	UNTRUE	0.284489	0.214701	0.189941
LINC00937	7.41533	3.79149	2.78e-05	TRUE	9.75491	1.72048	0.0439909	TRUE	2.78539	2.07541	0.0178045	TRUE	0.715641	0.279257	0.145108
ULBP2	7.43165	3.49391	7.74e-06	TRUE	9.22358	2.0559	0.00494769	TRUE	2.40045	1.42655	0.0719468	UNTRUE	0.616976	0.131069	0.125991
GBP6	7.43826	2.32006	0.00313368	TRUE	10.1505	0.944464	0.247645	UNTRUE	4.71963	1.38027	0.0541082	UNTRUE	0.626133	0.315759	0.23811
RASL10B	7.44111	2.15881	8.17e-05	TRUE	9.97559	1.06345	0.144164	UNTRUE	4.63963	1.14102	0.120311	UNTRUE	1.26458	0.439152	0.107814
MIR3942	7.44614	-1.28995	0.00362806	TRUE	6.3892	-0.768791	0.243746	UNTRUE	9.75475	-0.527463	0.29368	UNTRUE	0.250831	0.307269	0.222519
MIR5094	7.46514	-1.11849	0.0152025	TRUE	6.61698	-0.642483	0.274147	UNTRUE	9.6903	-0.472776	0.338142	UNTRUE	0.226734	0.248135	0.257241
HP	7.46779	1.31606	0.00406715	TRUE	10.9576	0.311762	0.609964	UNTRUE	7.12571	1.07137	0.0776141	UNTRUE	1.78432	0.420946	0.243169
SLFN14	7.46893	1.57578	0.00108445	TRUE	9.4456	0.85316	0.0987469	UNTRUE	5.2669	0.725627	0.204812	UNTRUE	0.333295	0.209002	0.164688
OR10S1	7.46944	-2.7137	0.00078492	TRUE	5.31925	-2.01438	0.0722117	UNTRUE	11.3296	-0.692737	0.195869	UNTRUE	0.344458	0.360691	0.332632
LOC90246	7.46975	1.04494	0.0521688	UNTRUE	7.91129	1.134	0.0245422	TRUE	4.95997	-0.106515	0.913184	UNTRUE	0.237567	0.238302	0.342989
ATG9B	7.48034	1.27013	0.00206566	TRUE	10.3648	0.326016	0.572601	UNTRUE	6.98486	0.945433	0.10018	UNTRUE	0.213877	0.339094	0.187192
BPI	7.51715	2.66086	0.00224776	TRUE	8.00018	2.86927	0.00475935	TRUE	2.00847	-0.209718	0.889637	UNTRUE	0.727932	0.242384	0.27302
DPY19L2P3	7.54006	-1.72554	0.000300147	TRUE	6.37914	-1.24266	0.0170905	TRUE	10.7839	-0.466655	0.360379	UNTRUE	0.107543	0.215955	0.353009
MEG9	7.54197	1.36024	0.00942342	TRUE	8.82087	0.978197	0.129047	UNTRUE	5.20056	0.383159	0.652126	UNTRUE	0.346423	0.344946	0.260155
CLEC4C	7.57036	3.64523	3.17e-08	TRUE	12.9899	0.486083	0.391986	UNTRUE	5.94799	3.16275	6.75e-06	TRUE	0.381326	0.319454	0.120907
MCHR1	7.57798	1.72659	5.99e-05	TRUE	11.2235	0.55582	0.144311	UNTRUE	6.29215	1.24196	0.0224035	TRUE	1.18783	0.245558	0.251469
SNORD113-1	7.58008	0.273522	0.668226	UNTRUE	5.63947	1.88564	0.0191026	TRUE	4.86445	-1.61008	0.0314115	TRUE	0.371632	0.259095	0.321787
MIR30E	7.58089	-0.78427	0.164162	UNTRUE	5.37706	0.399792	0.639077	UNTRUE	7.44544	-1.18901	0.0102837	TRUE	0.384979	0.200863	0.247309
FAM181B	7.5933	-1.37968	0.00179118	TRUE	5.60569	-0.580887	0.3667	UNTRUE	9.36873	-0.795855	0.0817513	UNTRUE	0.21678	0.251287	0.239993
C17orf82	7.5942	1.25653	0.0161033	TRUE	9.70476	0.61271	0.316733	UNTRUE	6.30221	0.637299	0.213191	UNTRUE	0.414826	0.217596	0.133326
ARL9	7.59664	1.41431	0.00167092	TRUE	8.89973	1.07273	0.0260327	TRUE	4.93803	0.339713	0.565165	UNTRUE	0.322051	0.124423	0.117782
CTC-436P18.1	7.61152	-1.45934	0.000275451	TRUE	5.60278	-0.699697	0.246748	UNTRUE	9.50301	-0.758068	0.0990348	UNTRUE	0.137595	0.280897	0.217648
MAFTRR	7.61407	-1.45289	0.00182431	TRUE	5.77815	-0.674356	0.339779	UNTRUE	9.56769	-0.78092	0.111929	UNTRUE	0.241982	0.305119	0.287696
LOC101927884	7.62893	1.75411	0.00261294	TRUE	8.89297	1.36511	0.0555622	UNTRUE	4.33535	0.417286	0.611255	UNTRUE	0.77835	0.331089	0.1989
HBD	7.64014	2.83248	5.72e-05	TRUE	9.88397	1.44952	0.0509018	UNTRUE	3.62816	1.37962	0.145975	UNTRUE	0.493163	0.386929	0.251192
LINC00570	7.67746	-1.78575	0.000463158	TRUE	4.62592	-0.575552	0.555426	UNTRUE	9.22447	-1.2299	0.0148316	TRUE	0.308983	0.34228	0.218022
OR7D2	7.6801	-0.644038	0.683954	UNTRUE	3.50996	2.92237	0.06931	UNTRUE	5.452	-3.64334	0.0140264	TRUE	1.14801	0.718334	0.999645
USP2-AS1	7.68842	-1.42718	0.00479062	TRUE	5.67304	-0.605592	0.478507	UNTRUE	9.47326	-0.820439	0.0841451	UNTRUE	0.333292	0.302312	0.204883
LINC01260	7.69604	2.51175	2.67e-07	TRUE	10.0672	1.28896	0.00589532	TRUE	4.0543	1.24076	0.094649	UNTRUE	0.20427	0.281606	0.208125
POU5F1B	7.69797	-1.83709	4e-05	TRUE	5.66366	-1.04165	0.0631541	UNTRUE	10.2652	-0.794589	0.0428748	UNTRUE	0.217637	0.178534	0.227613
MIR3193	7.70673	-0.654079	0.321072	UNTRUE	11.1047	-1.24494	0.0433963	TRUE	12.8801	0.590817	0.20488	UNTRUE	0.395685	0.256103	0.314819
MIR4439	7.71594	1.57475	0.00258552	TRUE	9.73992	0.877283	0.136266	UNTRUE	5.42689	0.697507	0.24498	UNTRUE	0.396623	0.252498	0.177667
NOTUM	7.71993	3.1923	1.94e-05	TRUE	8.9652	2.35372	0.00510613	TRUE	2.25613	0.855272	0.376584	UNTRUE	0.651596	0.249886	0.14772
NPSR1	7.74181	2.84576	0.00912637	TRUE	14.53	0.0565574	0.977997	UNTRUE	8.03144	2.78212	0.00949621	TRUE	0.983698	0.964183	0.197088
SLAMF9	7.76779	4.59677	0.000221671	TRUE	8.58474	4.02805	0.00374497	TRUE	0.797946	0.563439	NA	UNTRUE	0.856089	0.181629	0.158279
NMUR2	7.77574	5.65258	6.06e-05	TRUE	8.73677	4.264	0.00919745	TRUE	0.606442	1.40568	NA	UNTRUE	2.50386	0.285583	0.15042
IL19	7.78388	3.75114	3.34e-08	TRUE	21.2821	-0.751851	0.306739	UNTRUE	13.8293	4.52231	2.92e-07	TRUE	0.368871	0.720261	0.165421
GBAT2	7.79359	2.35937	9.41e-07	TRUE	10.2498	1.16976	0.0126913	TRUE	4.41823	1.19699	0.0738441	UNTRUE	0.233	0.250082	0.200732
TREML3P	7.81236	5.6598	7.52e-07	TRUE	10.4866	1.97349	0.0532644	UNTRUE	2.23231	3.68803	0.00245262	TRUE	0.880405	0.395614	0.0863183
LOC646626	7.83005	0.637559	0.227932	UNTRUE	12.0274	-0.385058	0.529845	UNTRUE	9.99559	1.02376	0.0259442	TRUE	0.367678	0.306142	0.210497
ADAMTS7P1	7.8306	1.22541	0.0480236	TRUE	9.60975	0.792342	0.180463	UNTRUE	5.97925	0.450441	0.597158	UNTRUE	0.345544	0.300102	0.3732
LOC643406	7.85616	-3.17968	0.000387727	TRUE	1.92755	-0.343814	NA	UNTRUE	8.68883	-2.83455	0.0123591	TRUE	0.157144	0.355237	0.862011
CLEC1B	7.86304	2.64431	0.00388129	TRUE	9.88582	1.51264	0.0850029	UNTRUE	3.68216	1.13705	0.232374	UNTRUE	0.73535	0.295698	0.308844
LOC102467147	7.86658	1.94116	2.07e-05	TRUE	10.9396	0.70346	0.1217	UNTRUE	5.78499	1.24103	0.0283785	TRUE	0.259017	0.262139	0.19161
EXTL1	7.86799	-1.22191	0.00956807	TRUE	7.47628	-0.912052	0.163672	UNTRUE	10.8093	-0.30777	0.611255	UNTRUE	0.252639	0.357912	0.291778
PCDHA2	7.89821	-1.22614	0.034303	TRUE	5.37386	-0.114989	0.911916	UNTRUE	8.76419	-1.12566	0.0146335	TRUE	0.380081	0.251661	0.266669
RNU86	7.9056	1.12677	0.023929	TRUE	10.6441	0.304207	0.60931	UNTRUE	7.415	0.828773	0.135491	UNTRUE	0.330003	0.28355	0.249108
LOC101927196	7.908	-1.15843	0.0323854	TRUE	6.61587	-0.569769	0.358833	UNTRUE	9.77201	-0.586018	0.226233	UNTRUE	0.310264	0.19132	0.336599
SLC30A2	7.91616	-1.14169	0.00726096	TRUE	5.81604	-0.209891	0.754057	UNTRUE	8.92328	-0.922937	0.0417458	UNTRUE	0.189711	0.209852	0.281989
PXT1	7.92533	1.38804	0.00214954	TRUE	11.264	0.305393	0.56675	UNTRUE	7.33347	1.08657	0.0252726	TRUE	0.306862	0.257346	0.187398
SNORA70D	7.96701	-1.83451	0.000862469	TRUE	3.8409	-0.0138171	0.989434	UNTRUE	8.61739	-1.81539	0.000745455	TRUE	0.250514	0.202161	0.397093
LOC101927865	7.97547	1.12054	0.0147053	TRUE	10.01	0.532272	0.335401	UNTRUE	6.73722	0.597016	0.257452	UNTRUE	0.342722	0.248483	0.165515
LHCGR	7.99617	1.34191	0.176451	UNTRUE	7.0828	2.93432	0.0134319	TRUE	3.21231	-1.58551	0.133937	UNTRUE	0.756713	0.211859	0.402418
LOC101928940	8.01405	1.99892	0.000283226	TRUE	9.70918	1.36333	0.0246881	TRUE	4.35428	0.639215	0.376912	UNTRUE	0.422441	0.264661	0.204035
SHISA8	8.02957	2.69973	4.58e-05	TRUE	12.4335	0.65542	0.359745	UNTRUE	5.81919	2.06386	0.0146385	TRUE	0.41933	0.467215	0.264837
MIR1200	8.04022	1.06465	0.0264547	TRUE	9.13174	0.883376	0.0998189	UNTRUE	5.96945	0.185941	0.769621	UNTRUE	0.35802	0.201841	0.193974
LRFN2	8.04058	-2.88681	0.000310665	TRUE	3.92463	-1.46005	0.202719	UNTRUE	10.57	-1.43423	0.0781957	UNTRUE	0.243577	0.460636	0.620233
MT1DP	8.04946	-2.16701	3.68e-05	TRUE	3.68657	-0.272804	0.810618	UNTRUE	9.06829	-1.88287	0.00288675	TRUE	0.232209	0.379246	0.367694
MIR503HG	8.05308	2.87196	4.92e-06	TRUE	9.96278	1.76286	0.00597249	TRUE	3.23496	1.11409	0.113476	UNTRUE	0.515202	0.205652	0.143699
LOC101928161	8.09218	-1.3326	0.00480776	TRUE	5.53292	-0.252646	0.739446	UNTRUE	9.23108	-1.07114	0.0336198	TRUE	0.228707	0.263804	0.328574
FFAR3	8.09316	6.07632	1.72e-06	TRUE	9.86954	2.84709	0.0148509	TRUE	1.28964	3.23167	0.0172087	TRUE	0.846484	0.307168	0.117533
KCNH4	8.09854	2.88237	2.35e-09	TRUE	11.2463	1.1496	0.0117406	TRUE	4.398	1.74456	0.020203	TRUE	0.171686	0.330248	0.197905
CPT1B	8.10635	1.09727	0.00443644	TRUE	11.3528	0.190907	0.781168	UNTRUE	7.98468	0.920946	0.1343	UNTRUE	0.181036	0.422076	0.189706
LOC254896	8.11046	2.85271	7.69e-05	TRUE	9.93147	1.88743	0.0181212	TRUE	3.1537	0.986468	0.191786	UNTRUE	1.0768	0.286842	0.1373
LINC00707	8.11415	2.04474	4.04e-05	TRUE	10.3306	1.11071	0.016808	TRUE	4.9574	0.929261	0.181275	UNTRUE	0.253928	0.248895	0.280585
PRSS27	8.12748	1.45886	0.00833343	TRUE	19.5597	-0.98903	0.0935192	UNTRUE	15.2286	2.44248	2.03e-07	TRUE	0.447718	0.441921	0.181475
LOC101927153	8.12836	1.83835	0.00149866	TRUE	9.76827	1.28735	0.0499198	UNTRUE	4.64669	0.55909	0.517746	UNTRUE	0.424678	0.337027	0.27106
ARNTL2-AS1	8.15584	1.23936	0.0317608	TRUE	10.7676	0.401045	0.594969	UNTRUE	7.26622	0.839816	0.220893	UNTRUE	0.421446	0.394271	0.298056
KCNJ16	8.16474	-0.21704	0.712162	UNTRUE	17.9269	-1.76442	0.00195306	TRUE	18.5647	1.56043	0.000399597	TRUE	0.3334	0.423615	0.271668
PCDHA13	8.17429	-0.954261	0.0995232	UNTRUE	5.32067	0.381263	0.697543	UNTRUE	8.1407	-1.3312	0.00561942	TRUE	0.403527	0.254785	0.24499
IL21	8.19085	4.20226	3.35e-08	TRUE	14.5267	0.47051	0.616067	UNTRUE	6.43985	3.75386	0.000307106	TRUE	0.466277	0.673071	0.130234
LINC00485	8.19238	-0.50304	0.380938	UNTRUE	5.45672	1.01873	0.103447	UNTRUE	6.98245	-1.51245	0.00472089	TRUE	0.335318	0.144659	0.339936
CXCL17	8.19735	2.4044	6.9e-05	TRUE	10.0158	1.55426	0.0347818	TRUE	3.93165	0.856509	0.291051	UNTRUE	0.519181	0.354673	0.182745
LINC01146	8.211	1.70229	0.000552223	TRUE	10.1306	1.0936	0.0535236	UNTRUE	5.18965	0.610962	0.322808	UNTRUE	0.380122	0.264576	0.154996
LINC01340	8.21237	-2.09964	0.00209614	TRUE	4.21918	-0.576438	0.671316	UNTRUE	9.63363	-1.49595	0.138741	UNTRUE	0.250086	0.556615	0.619356
AKAP2	8.22024	1.02003	0.0180963	TRUE	11.1258	0.235373	0.669523	UNTRUE	7.98849	0.792746	0.135227	UNTRUE	0.249315	0.295627	0.224823
NKAIN2	8.22248	-1.56877	0.0126983	TRUE	4.89298	-0.192515	0.809086	UNTRUE	9.16925	-1.36922	0.0400185	TRUE	0.225179	0.254337	0.562526
MIR4320	8.23134	-1.91389	9.65e-05	TRUE	7.26228	-1.5141	0.0290989	TRUE	12.4201	-0.417383	0.323199	UNTRUE	0.309935	0.291385	0.184494
LOC644554	8.24222	-1.22722	0.00219971	TRUE	6.73146	-0.623071	0.309755	UNTRUE	10.3034	-0.596684	0.220691	UNTRUE	0.182224	0.322318	0.243084
LOC101928791	8.27898	2.15607	1.98e-05	TRUE	11.1898	1.0091	0.0127351	TRUE	5.24162	1.16897	0.0760486	UNTRUE	0.222019	0.203395	0.281866
SMTNL2	8.2818	1.27938	0.00366582	TRUE	10.9397	0.533057	0.239101	UNTRUE	6.96151	0.752422	0.141417	UNTRUE	0.262345	0.206652	0.240561
TCEB3B	8.32296	-0.998062	0.0158896	UNTRUE	5.63227	0.104464	0.893769	UNTRUE	8.75961	-1.09966	0.0171994	TRUE	0.222822	0.25935	0.243716
LOC285768	8.37832	-1.00165	0.0964814	UNTRUE	5.95763	0.0402399	0.971658	UNTRUE	8.94879	-1.02252	0.0370299	TRUE	0.418586	0.276389	0.273647
LOC105616981	8.3968	-1.23695	0.0141672	TRUE	11.5598	-1.7006	0.00265848	TRUE	15.3258	0.480531	0.23311	UNTRUE	0.314784	0.273307	0.255263
LOC101929733	8.39982	-5.43351	2.95e-11	TRUE	1.63969	-2.80724	NA	UNTRUE	10.3014	-2.60819	1.2e-09	TRUE	0.0720837	0.224483	0.228063
SLITRK3	8.4056	-2.09021	0.00153396	TRUE	4.30886	-0.599537	0.515071	UNTRUE	9.90767	-1.47643	0.0164247	TRUE	0.300767	0.294385	0.498903
NEUROG3	8.44422	-1.07688	0.0310493	TRUE	9.05011	-1.00935	0.094913	UNTRUE	12.1226	-0.0777458	0.893108	UNTRUE	0.322625	0.289378	0.265287
LOC101929517	8.46643	1.13146	0.0245371	TRUE	8.67216	1.40778	0.0318182	TRUE	5.19735	-0.270177	0.737386	UNTRUE	0.388469	0.309493	0.231109
GPR119	8.47695	-2.30071	7.91e-06	TRUE	6.03617	-1.52641	0.0452481	TRUE	12.1484	-0.780706	0.111997	UNTRUE	0.254507	0.354796	0.303902
SYT12	8.51265	3.1246	2.92e-05	TRUE	14.819	0.343327	0.706949	UNTRUE	7.4637	2.78523	0.000698557	TRUE	0.573834	0.537751	0.244225
MIRLET7I	8.51959	1.49088	0.0288462	TRUE	9.90194	1.17765	0.0677233	UNTRUE	5.36501	0.289985	0.668555	UNTRUE	0.544626	0.122125	0.305863
PERM1	8.52064	2.1142	7.95e-06	TRUE	12.1005	0.762696	0.0561914	UNTRUE	6.0829	1.36593	0.0195448	TRUE	0.217995	0.217006	0.263151
DIRAS2	8.52592	-1.48964	0.0120471	TRUE	4.72968	0.113776	0.908807	UNTRUE	9.03295	-1.59608	0.00845299	TRUE	0.308741	0.280304	0.452777
KLK4	8.52857	-2.14606	0.000123957	TRUE	5.60775	-1.2166	0.161809	UNTRUE	11.5139	-0.945244	0.0776141	UNTRUE	0.285332	0.37013	0.334944
HRK	8.5288	-1.59236	0.00187795	TRUE	6.22018	-0.741826	0.427445	UNTRUE	10.6978	-0.834371	0.123801	UNTRUE	0.353612	0.411082	0.196281
SEMA3B-AS1	8.56932	-1.25652	0.0190444	TRUE	8.31713	-1.01074	0.0492601	TRUE	12.0343	-0.240336	0.655077	UNTRUE	0.294548	0.21221	0.364657
LINC00473	8.58521	3.2911	0.00020605	TRUE	15.4831	0.259069	0.850722	UNTRUE	7.82787	3.03836	0.0102278	TRUE	0.696587	0.859239	0.258505
LOC101928205	8.63455	-2.27796	3.98e-06	TRUE	3.63483	-0.322013	0.772439	UNTRUE	9.72727	-1.95072	0.000113826	TRUE	0.261663	0.294737	0.305423
LINC01366	8.6435	2.32084	0.000131221	TRUE	11.1808	1.18599	0.0689081	UNTRUE	4.89128	1.15044	0.0556563	UNTRUE	0.524045	0.265659	0.182403
ALOX15P1	8.64569	1.78524	0.000286172	TRUE	13.698	0.153618	0.823408	UNTRUE	8.44855	1.63487	0.00396348	TRUE	0.345536	0.369693	0.234137
LOC541472	8.65114	3.06298	6.41e-08	TRUE	12.4104	1.04522	0.0907896	UNTRUE	4.96489	2.01711	0.00932175	TRUE	0.37395	0.413157	0.189845
MROH7	8.65694	-2.42133	0.000358982	TRUE	5.43428	-1.39799	0.0463286	TRUE	11.8586	-1.00218	0.0399831	TRUE	0.31062	0.150349	0.451371
NCCRP1	8.67881	1.5227	0.0949276	UNTRUE	17.5058	-0.572423	0.586034	UNTRUE	12.7614	2.08834	0.00666421	TRUE	0.715107	0.626275	0.397843
FOLR1	8.69538	-1.42313	0.00470483	TRUE	5.92276	-0.38536	0.625188	UNTRUE	10.2346	-1.03249	0.0146385	TRUE	0.33192	0.224552	0.271686
LINC00589	8.71357	-1.66469	2.79e-05	TRUE	7.88682	-1.286	0.0596386	UNTRUE	12.7414	-0.382253	0.442566	UNTRUE	0.268249	0.397574	0.152525
AVPR1B	8.71808	-1.27907	0.0214946	TRUE	8.45771	-1.03082	0.110371	UNTRUE	12.3476	-0.241014	0.6946	UNTRUE	0.328101	0.320708	0.352574
SPATA31C1	8.73532	-3.46405	7.85e-08	TRUE	3.99966	-1.99757	0.0527046	UNTRUE	11.8206	-1.49418	0.00329871	TRUE	0.254677	0.372078	0.343347
LOC440173	8.73921	-1.14752	0.00641257	TRUE	6.81232	-0.295251	0.690594	UNTRUE	10.193	-0.82698	0.162515	UNTRUE	0.157539	0.387872	0.333027
CACNA1C-AS1	8.78617	1.11531	0.0243658	TRUE	10.9113	0.627434	0.136731	UNTRUE	7.11932	0.47902	0.419022	UNTRUE	0.270389	0.149588	0.310281
MIR4257	8.79976	2.08911	0.000344735	TRUE	12.3397	0.771873	0.226454	UNTRUE	6.24768	1.29471	0.0105399	TRUE	0.528594	0.25089	0.145876
CFAP45	8.80109	1.03863	0.0264547	TRUE	10.6843	0.619496	0.184053	UNTRUE	7.25675	0.415766	0.381543	UNTRUE	0.357915	0.0828952	0.201785
LINC01088	8.82263	-1.97194	1.11e-05	TRUE	3.7229	0.0358381	0.968375	UNTRUE	9.45503	-2.00107	2.13e-05	TRUE	0.148523	0.176539	0.339118
HPCAL4	8.83622	1.53178	0.00803296	TRUE	13.6561	0.165875	0.827088	UNTRUE	8.75107	1.37453	0.0353858	TRUE	0.401171	0.418258	0.31556
CELF5	8.86295	-1.8872	3.92e-05	TRUE	6.44614	-1.08397	0.074961	UNTRUE	12.0345	-0.816478	0.0317604	UNTRUE	0.257887	0.228689	0.228503
SYNPO2L	8.89161	0.345793	0.400484	UNTRUE	8.01835	1.03493	0.0380411	TRUE	6.8365	-0.686054	0.20688	UNTRUE	0.192333	0.253561	0.210703
OTOA	8.90145	-1.16265	0.00449991	TRUE	5.53931	0.242545	0.745367	UNTRUE	9.06006	-1.38725	0.00365375	TRUE	0.221346	0.258609	0.287969
NYAP2	8.91988	2.29365	0.000108174	TRUE	11.6515	1.16275	0.0269593	TRUE	5.06777	1.12378	0.114175	UNTRUE	0.391192	0.248662	0.283759
OLIG1	8.92626	2.36041	0.00352819	TRUE	12.5612	0.903215	0.310307	UNTRUE	5.89491	1.45981	0.0800332	UNTRUE	0.696657	0.439184	0.317155
LOC101928443	8.94173	-1.80026	0.000551248	TRUE	6.28051	-0.941554	0.0740811	UNTRUE	11.5873	-0.851676	0.0804011	UNTRUE	0.222374	0.185493	0.411329
MT3	8.94491	-2.39404	2.53e-07	TRUE	5.21897	-1.26695	0.0882406	UNTRUE	11.8576	-1.13021	0.0204172	TRUE	0.21199	0.355816	0.272842
ADRA2C	8.95536	1.77595	0.000921397	TRUE	10.7625	1.1847	0.0452677	TRUE	5.48495	0.598918	0.352217	UNTRUE	0.447643	0.264473	0.239137
TMEM52B	8.95674	1.61141	0.0597971	UNTRUE	8.60792	2.51442	0.024066	TRUE	3.59111	-0.881484	0.274231	UNTRUE	0.869809	0.257272	0.259611
LOC100505622	8.97024	2.02575	5.93e-06	TRUE	12.9457	0.647418	0.406495	UNTRUE	6.80039	1.42923	0.100069	UNTRUE	0.222412	0.595897	0.250892
LINC00940	8.97606	-1.92745	1.22e-05	TRUE	5.05054	-0.59204	0.436086	UNTRUE	10.7522	-1.33623	0.00232262	TRUE	0.25051	0.283837	0.252309
LOC101929468	8.97896	-1.12181	0.00277131	TRUE	6.44194	-0.15175	0.818026	UNTRUE	10.036	-0.964503	0.00843894	UNTRUE	0.24369	0.16837	0.162815
PCDHA12	9.01814	-1.05883	0.00453892	TRUE	7.15998	-0.360322	0.583634	UNTRUE	10.567	-0.693473	0.131601	UNTRUE	0.203165	0.317534	0.194681
C17orf50	9.02778	-2.43682	6.38e-08	TRUE	5.12612	-1.23086	0.077234	UNTRUE	11.7867	-1.20195	0.00444074	TRUE	0.218414	0.299975	0.246332
GDF9	9.03369	-1.10214	0.00306551	TRUE	7.0323	-0.326397	0.543265	UNTRUE	10.5541	-0.767461	0.0456515	UNTRUE	0.180783	0.190506	0.214683
NLGN1-AS1	9.03795	-1.22883	0.0286261	TRUE	7.07465	-0.501177	0.564023	UNTRUE	10.9332	-0.71691	0.379973	UNTRUE	0.246516	0.475232	0.482999
CRB1	9.03961	-1.69389	0.00016468	TRUE	5.07936	-0.259827	0.77728	UNTRUE	10.165	-1.41733	0.0050675	TRUE	0.262763	0.328121	0.281954
LOC100131532	9.05035	1.83087	0.00331751	TRUE	11.2016	1.14384	0.0782745	UNTRUE	5.53017	0.681628	0.338612	UNTRUE	0.506269	0.286326	0.285204
APOH	9.07135	-2.48913	6.99e-07	TRUE	6.08764	-1.65773	0.123266	UNTRUE	13.0297	-0.882183	0.260573	UNTRUE	0.238764	0.624257	0.294277
MCF2	9.09056	2.38166	0.000314135	TRUE	13.348	0.686	0.233793	UNTRUE	6.60581	1.68753	0.010312	TRUE	0.46048	0.280924	0.309823
EML2-AS1	9.09987	1.61922	8.41e-05	TRUE	11.1876	1.0616	0.00951958	TRUE	5.90025	0.569505	0.323198	UNTRUE	0.237629	0.192659	0.236059
OR13G1	9.10734	-1.95445	0.000876991	TRUE	5.86109	-0.898551	0.202369	UNTRUE	11.6495	-1.04385	0.0788463	UNTRUE	0.263043	0.321882	0.470011
HCN2	9.10792	1.51205	0.00183337	TRUE	11.9187	0.696907	0.172653	UNTRUE	6.9164	0.811294	0.12717	UNTRUE	0.362261	0.242592	0.226568
CLEC12B	9.1171	2.49409	0.00577267	TRUE	11.07	1.62585	0.061655	UNTRUE	4.15596	0.892942	0.247123	UNTRUE	0.817274	0.190627	0.333907
GNMT	9.12559	1.27099	0.00148904	TRUE	11.0983	0.74841	0.0682255	UNTRUE	7.05795	0.531185	0.28096	UNTRUE	0.286013	0.170945	0.198524
SNORD123	9.13321	-1.03802	0.00413358	TRUE	9.26441	-0.87563	0.0535479	UNTRUE	12.7315	-0.161727	0.691293	UNTRUE	0.216726	0.193213	0.129947
TMEM92-AS1	9.14952	1.6402	5.05e-05	TRUE	16.7174	-0.303321	0.586427	UNTRUE	11.5275	1.9451	0.000106038	TRUE	0.258291	0.439094	0.188717
C4orf45	9.15086	-1.18693	0.00653558	TRUE	7.80727	-0.685908	0.180257	UNTRUE	11.7513	-0.491745	0.32823	UNTRUE	0.187183	0.26057	0.333729
LINC00710	9.15356	-2.43681	2.52e-07	TRUE	5.33272	-1.31441	0.0615833	UNTRUE	12.0509	-1.10319	0.0242792	TRUE	0.19652	0.348296	0.326641
MEIOB	9.16958	-1.93247	3.96e-05	TRUE	5.25954	-0.671846	0.363746	UNTRUE	11.1242	-1.24984	0.00212408	TRUE	0.278026	0.244729	0.271206
OR6M1	9.21714	-1.77033	0.037346	TRUE	7.77187	-1.29801	0.212502	UNTRUE	13.3036	-0.43165	0.483314	UNTRUE	0.494396	0.36581	0.420451
LOC101929125	9.2191	1.60153	0.00632802	TRUE	14.1455	0.178006	0.832042	UNTRUE	9.11542	1.43342	0.00923713	TRUE	0.51776	0.396956	0.236347
TTC16	9.23781	1.286	0.0197681	TRUE	11.7575	0.661025	0.322521	UNTRUE	7.33821	0.647782	0.47117	UNTRUE	0.265324	0.470991	0.383091
FAM180A	9.23813	-0.421474	0.387624	UNTRUE	6.27684	1.12883	0.138687	UNTRUE	7.52321	-1.51371	0.00777543	TRUE	0.340689	0.310198	0.235134
PRND	9.26386	1.90466	0.0392682	TRUE	10.0862	1.88801	0.154425	UNTRUE	4.2386	0.0269709	0.987663	UNTRUE	0.842006	0.5746	0.421172
VLDLR-AS1	9.28837	-4.22122	7.19e-09	TRUE	4.39351	-2.95894	0.0117179	TRUE	13.4446	-1.27558	0.10989	UNTRUE	0.0918969	0.616194	0.514921
OTOF	9.2998	0.820859	0.106822	UNTRUE	9.48399	1.03462	0.0275899	TRUE	6.67131	-0.226989	0.776777	UNTRUE	0.245325	0.240692	0.375938
CLCNKB	9.31293	-3.53334	0.0012634	TRUE	4.47064	-2.16577	0.0918889	UNTRUE	12.9387	-1.35393	0.250168	UNTRUE	0.250586	0.66413	1.01453
AMELX	9.31656	-1.11128	0.00615423	TRUE	7.82608	-0.556103	0.402785	UNTRUE	11.5682	-0.559657	0.334016	UNTRUE	0.192904	0.391837	0.288003
KIRREL2	9.3188	2.87826	6.94e-09	TRUE	12.7777	1.21268	0.0217581	TRUE	5.07164	1.66462	0.0198873	TRUE	0.30047	0.365022	0.188791
MIR1284	9.33603	-1.29855	0.00763446	TRUE	6.67435	-0.364129	0.578888	UNTRUE	11.0415	-0.920018	0.0470227	UNTRUE	0.271714	0.232856	0.345125
IL27	9.34902	1.53065	0.00424217	TRUE	13.3362	0.525212	0.436602	UNTRUE	8.02116	1.06857	0.0233699	TRUE	1.03349	0.333906	0.108479
LINC01093	9.34936	6.6649	0.000672556	TRUE	10.4588	4.93932	0.00253491	TRUE	0.316386	1.70727	NA	UNTRUE	0.966883	0.155301	0.0406423
LOC100129175	9.37328	-1.64574	0.00239679	TRUE	7.02841	-0.878243	0.274876	UNTRUE	12.2553	-0.788242	0.0610397	UNTRUE	0.371941	0.30914	0.257099
MGAT5B	9.38465	1.45188	0.0187639	TRUE	10.8572	1.17466	0.0925235	UNTRUE	5.99256	0.244231	0.693289	UNTRUE	0.593568	0.216696	0.185522
LINC01281	9.39684	3.04959	0.00139563	TRUE	15.4268	0.552907	0.495781	UNTRUE	7.25064	2.50236	0.0190272	TRUE	0.570106	0.529197	0.386719
ACY1	9.44777	-1.05094	0.0192484	TRUE	9.10344	-0.823893	0.0765962	UNTRUE	12.6928	-0.207404	0.651716	UNTRUE	0.269332	0.186454	0.298172
LINC01117	9.45157	-0.423703	0.333982	UNTRUE	6.99239	0.731229	0.154533	UNTRUE	8.43392	-1.15432	0.0256295	TRUE	0.17409	0.249514	0.31638
TGFBR3L	9.48502	-0.508941	0.270348	UNTRUE	7.17073	0.525152	0.382981	UNTRUE	8.87325	-1.02349	0.0320268	TRUE	0.276182	0.221052	0.279164
ODAM	9.51677	2.39219	0.0052625	TRUE	9.84089	2.90153	0.00801635	TRUE	2.77181	-0.497207	0.652126	UNTRUE	0.928002	0.282532	0.308899
SHOX	9.53755	-3.45893	3.51e-08	TRUE	5.39118	-2.42994	0.00406835	TRUE	14.12	-1.03346	0.0245532	TRUE	0.202852	0.312331	0.374505
ABCA4	9.5389	1.33021	0.0119052	TRUE	10.6013	1.2428	0.0270853	TRUE	5.90414	0.0820288	0.913892	UNTRUE	0.431967	0.221736	0.264757
SCT	9.54359	-1.13668	0.0242007	TRUE	8.88647	-0.79169	0.142956	UNTRUE	12.7056	-0.330944	0.482455	UNTRUE	0.316879	0.202978	0.326694
LOC101927131	9.56636	2.85547	8.29e-05	TRUE	12.5638	1.41015	0.0567782	UNTRUE	4.61806	1.44465	0.0337816	TRUE	0.6805	0.300177	0.221382
CHST9	9.5808	-0.969731	0.0793172	UNTRUE	6.39215	0.268149	0.750654	UNTRUE	9.83199	-1.2277	0.00942556	TRUE	0.367262	0.235267	0.339361
LOC101927062	9.59438	-2.8872	2.06e-07	TRUE	6.56785	-2.11154	0.0187009	TRUE	14.4304	-0.778401	0.19906	UNTRUE	0.258299	0.503137	0.343412
CYP24A1	9.59972	4.50582	1.56e-05	TRUE	12.8194	1.94672	0.133832	UNTRUE	3.02058	2.61826	0.11529	UNTRUE	2.41811	0.752145	0.182389
LOC101927740	9.62153	2.05515	0.00023684	TRUE	12.3104	1.11785	0.0698038	UNTRUE	5.74154	0.945585	0.249466	UNTRUE	0.384044	0.397963	0.300648
MAP3K15	9.6758	-1.55494	0.000860906	TRUE	8.85195	-1.23788	0.0756697	UNTRUE	14.1079	-0.319816	0.560512	UNTRUE	0.316178	0.394306	0.22927
SULT1E1	9.68545	-2.10204	0.00345976	TRUE	2.66518	0.446686	NA	UNTRUE	9.66071	-2.97773	7.31e-05	TRUE	1.55392	0.365128	0.609141
BLACAT1	9.69473	2.25764	0.000172419	TRUE	13.3652	0.887693	0.21536	UNTRUE	6.45041	1.38107	0.0239709	TRUE	0.57928	0.378316	0.202427
LINC00933	9.70999	-0.718158	0.0577404	UNTRUE	6.43899	0.674187	0.274559	UNTRUE	8.88794	-1.37245	0.00397217	TRUE	0.215062	0.274117	0.223709
DLGAP1-AS5	9.71481	-2.06298	0.000159496	TRUE	4.97587	-0.484995	0.58046	UNTRUE	11.4235	-1.59547	0.00163298	TRUE	0.296105	0.30623	0.388421
LAIR2	9.74383	1.32691	0.0148641	TRUE	11.7952	0.873115	0.25934	UNTRUE	6.96595	0.484627	0.667528	UNTRUE	0.333896	0.50157	0.364774
LOC101929574	9.74492	1.18129	0.00564453	TRUE	13.0895	0.411417	0.360486	UNTRUE	8.90097	0.797928	0.176145	UNTRUE	0.176632	0.309296	0.327958
FLJ37035	9.76465	-1.20385	0.00214393	TRUE	6.35301	0.0145327	0.984838	UNTRUE	10.5925	-1.20676	0.00145682	TRUE	0.213253	0.136371	0.236993
PCDH15	9.7724	1.90583	0.020634	TRUE	17.348	-0.0876504	0.956239	UNTRUE	11.0675	2.00185	0.0368042	TRUE	0.782234	0.89503	0.346323
MIR554	9.77315	-1.32789	0.0129216	TRUE	6.54919	-0.168962	0.855989	UNTRUE	11.0669	-1.16555	0.0425045	TRUE	0.314907	0.363339	0.391325
KCNF1	9.78138	-1.10581	0.0303511	TRUE	7.40777	-0.22708	0.798456	UNTRUE	11.1123	-0.863888	0.167048	UNTRUE	0.305205	0.405308	0.389865
PRODH	9.81569	-1.3341	0.0112393	TRUE	6.51457	-0.166048	0.859921	UNTRUE	10.9486	-1.17503	0.00723256	TRUE	0.383279	0.279106	0.302257
KRT5	9.82068	2.74035	0.000200794	TRUE	13.7419	1.04269	0.235652	UNTRUE	5.78928	1.70195	0.0082386	TRUE	0.757623	0.412233	0.140598
RTN4RL1	9.82942	-1.21239	0.00858535	TRUE	7.75947	-0.502544	0.409366	UNTRUE	11.9887	-0.700108	0.109004	UNTRUE	0.306404	0.233871	0.278039
MIR1204	9.83569	1.0389	0.0255521	TRUE	11.0701	0.891955	0.0898048	UNTRUE	7.26598	0.14995	0.819821	UNTRUE	0.375925	0.248183	0.230012
DCSTAMP	9.86443	3.96044	0.000239918	TRUE	14.4208	1.23674	0.14845	UNTRUE	4.91599	2.73136	0.020818	TRUE	0.653973	0.523545	0.30951
CPA2	9.87091	-2.9467	0.000137703	TRUE	4.2175	-1.20306	0.361867	UNTRUE	12.2359	-1.73346	0.015354	TRUE	0.369911	0.467013	0.540229
ARMC4	9.88791	1.48438	0.0090447	TRUE	10.7222	1.50718	0.0304837	TRUE	5.48667	-0.0155445	0.984435	UNTRUE	0.534284	0.272546	0.192501
LOC100128164	9.90026	1.16847	0.0168432	TRUE	13.5153	0.29044	0.637619	UNTRUE	9.31372	0.883229	0.0477184	UNTRUE	0.426703	0.25264	0.201282
PGLYRP4	9.92715	5.30984	1.53e-06	TRUE	14.8809	1.30104	0.195584	UNTRUE	4.4923	4.00649	0.000142387	TRUE	0.902874	0.509847	0.0589208
LIPM	9.97634	1.57986	0.0121926	TRUE	14.7331	0.28927	0.710428	UNTRUE	9.15109	1.27985	0.0194226	TRUE	0.543697	0.342759	0.287679
SHANK1	10.008	1.74532	0.00494901	TRUE	12.1529	1.12389	0.0923371	UNTRUE	6.23787	0.648275	0.228732	UNTRUE	0.580902	0.190007	0.2281
HS3ST6	10.0132	-6.0577	4.04e-10	TRUE	1.45755	-3.01393	NA	UNTRUE	11.9432	-3.03888	0.000489797	TRUE	0.097489	0.424588	0.68495
SNORD56B	10.1157	-1.10272	0.00356108	TRUE	9.37746	-0.769744	0.105325	UNTRUE	13.377	-0.329711	0.481843	UNTRUE	0.187397	0.268647	0.271402
CFAP58-AS1	10.1166	3.4347	4.42e-05	TRUE	11.9756	2.40405	0.00437396	TRUE	2.72805	0.995003	0.219706	UNTRUE	0.832509	0.181312	0.200079
GPR25	10.1239	2.02773	9.8e-05	TRUE	16.9023	0.137609	0.867647	UNTRUE	10.1078	1.8976	0.00576539	TRUE	0.389937	0.535229	0.279359
MYLK-AS2	10.1331	-1.53332	2.03e-05	TRUE	7.9555	-0.826486	0.0996868	UNTRUE	13.1758	-0.698373	0.0871952	UNTRUE	0.1321	0.295452	0.237505
TMEM108-AS1	10.1485	0.779279	0.161528	UNTRUE	10.3004	1.0821	0.0204553	TRUE	7.3159	-0.293496	0.720095	UNTRUE	0.267771	0.244005	0.428927
PLA2G3	10.1488	1.83395	0.00313223	TRUE	19.3257	-0.306636	0.783739	UNTRUE	12.9358	2.14276	0.00145382	TRUE	0.630028	0.738987	0.139259
RNASE3	10.1562	-1.91588	1.19e-05	TRUE	4.74996	-0.126173	0.873984	UNTRUE	11.1184	-1.7821	8.84e-05	TRUE	0.18918	0.227699	0.345541
LINC00211	10.1668	5.01352	1.58e-05	TRUE	11.6739	3.47408	0.00207654	TRUE	1.26151	1.53613	0.184077	UNTRUE	0.926816	0.15477	0.117578
SPACA6P-AS	10.1727	1.364	0.00058529	TRUE	11.9048	1.05487	0.0314202	TRUE	6.88656	0.317581	0.594657	UNTRUE	0.305093	0.286936	0.160318
LINC00862	10.1772	1.70681	5.91e-05	TRUE	11.6756	1.38143	0.00507971	TRUE	5.66259	0.330799	0.611255	UNTRUE	0.330428	0.237736	0.187421
TSPAN16	10.1887	2.33024	7.72e-05	TRUE	13.114	1.2288	0.0490801	TRUE	5.69751	1.11546	0.0396673	TRUE	0.565647	0.238588	0.196791
FAM150A	10.1907	2.51604	0.00251297	TRUE	14.7813	0.819232	0.414471	UNTRUE	6.89404	1.70023	0.0414539	TRUE	0.758304	0.511737	0.283203
LOC643770	10.195	-1.27602	0.00453224	TRUE	9.54114	-0.96359	0.0816961	UNTRUE	14.0353	-0.302155	0.484637	UNTRUE	0.321452	0.239765	0.24565
PANX2	10.2339	3.46833	1.96e-07	TRUE	13.9927	1.42934	0.0330359	TRUE	4.62198	2.03816	0.00166926	TRUE	0.614829	0.30372	0.0842719
PCDHB6	10.2435	-0.146654	0.844584	UNTRUE	7.01246	1.5716	0.0545738	UNTRUE	7.53458	-1.67976	0.000642627	TRUE	0.550241	0.205037	0.2614
GABBR2	10.2638	2.89569	0.00262734	TRUE	11.8187	2.26983	0.0439676	TRUE	3.40168	0.630173	0.621352	UNTRUE	0.904858	0.438288	0.333223
C2orf70	10.2725	1.1773	0.0622757	UNTRUE	15.7416	-0.0369103	0.971038	UNTRUE	11.3954	1.22522	0.002094	TRUE	0.614777	0.295661	0.139011
LINC00507	10.2753	-3.1347	9.77e-05	TRUE	5.80802	-2.03121	0.175456	UNTRUE	14.6281	-1.13352	0.142995	UNTRUE	0.383133	0.641786	0.388983
ROPN1L	10.2775	3.28202	0.000168034	TRUE	11.9844	2.43012	0.00890644	TRUE	2.84889	0.854622	0.316843	UNTRUE	0.901192	0.236809	0.218721
PNPLA1	10.2877	1.67603	0.0107681	TRUE	11.8203	1.38853	0.0581591	UNTRUE	5.80945	0.27204	0.675621	UNTRUE	0.667818	0.217748	0.232258
PTCHD4	10.3032	1.58607	0.0615341	UNTRUE	9.96949	2.39827	0.0382138	TRUE	4.33073	-0.807278	0.433878	UNTRUE	0.85885	0.365854	0.362331
TREML4	10.3207	5.06362	2.19e-07	TRUE	15.0151	1.42036	0.172277	UNTRUE	4.33164	3.66379	0.00426789	TRUE	0.802539	0.633478	0.112311
MIR28	10.3316	-1.23595	0.00523024	TRUE	7.71028	-0.364557	0.582656	UNTRUE	12.1898	-0.869202	0.0600519	UNTRUE	0.280891	0.295367	0.312992
EPHX4	10.3385	1.913	1.89e-06	TRUE	13.522	0.954427	0.0177752	UNTRUE	6.85575	0.967522	0.0563366	UNTRUE	0.261206	0.232018	0.202955
IL22	10.3486	2.64736	3.7e-07	TRUE	14.1459	1.12452	0.0178708	TRUE	5.82141	1.52616	0.0260706	TRUE	0.321448	0.315664	0.257916
RTN4RL2	10.3609	1.42805	0.0293606	TRUE	11.4962	1.32708	0.0736107	UNTRUE	6.30645	0.0999724	0.87482	UNTRUE	0.667945	0.167394	0.187659
LOC729083	10.3679	-1.06328	0.00280773	TRUE	8.31285	-0.375639	0.488568	UNTRUE	12.1647	-0.682307	0.113943	UNTRUE	0.162292	0.277792	0.265032
LOC100507175	10.4158	-1.56078	0.00100262	TRUE	10.0108	-1.33106	0.0649538	UNTRUE	15.627	-0.241281	0.71099	UNTRUE	0.306007	0.477212	0.316799
LOC100996351	10.4235	2.48774	9.19e-05	TRUE	13.7794	1.19012	0.0769933	UNTRUE	5.80207	1.29602	0.034826	TRUE	0.582866	0.306627	0.214516
LINC01239	10.427	-2.46728	7.71e-06	TRUE	3.46087	0.0736377	0.959042	UNTRUE	11.2199	-2.54915	0.000222246	TRUE	0.259065	0.383152	0.486655
TREML1	10.4355	1.38237	0.00120327	TRUE	14.9048	0.297586	0.619215	UNTRUE	9.7031	1.09662	0.0723721	UNTRUE	0.237033	0.417854	0.293549
ADD3-AS1	10.4364	-1.22412	0.00837556	TRUE	8.56439	-0.570598	0.367701	UNTRUE	12.7743	-0.644033	0.173139	UNTRUE	0.315548	0.299246	0.332977
CLEC19A	10.4384	-2.17839	0.00845462	TRUE	8.42882	-1.6138	0.0195557	TRUE	15.6483	-0.52881	0.587217	UNTRUE	0.252176	0.443236	0.820506
F11	10.4387	1.60008	0.0534494	UNTRUE	25.9734	-1.0253	0.385051	UNTRUE	20.1666	2.6326	0.000222282	TRUE	0.830809	0.906238	0.237187
WDR93	10.4412	-2.22682	3.19e-06	TRUE	5.57436	-0.813621	0.176905	UNTRUE	12.8548	-1.40089	0.00222962	TRUE	0.201593	0.255167	0.401436
UTS2R	10.4545	1.48121	0.000413466	TRUE	14.0325	0.538516	0.388105	UNTRUE	8.60167	0.949833	0.109819	UNTRUE	0.339577	0.426907	0.198675
CCDC148	10.4607	1.15638	0.00517292	TRUE	12.1816	0.835254	0.10777	UNTRUE	7.81607	0.323399	0.616446	UNTRUE	0.301618	0.322602	0.237469
SYNPR-AS1	10.5247	-1.33537	0.0219518	TRUE	8.60223	-0.705666	0.327662	UNTRUE	13.4814	-0.616188	0.297953	UNTRUE	0.362272	0.347748	0.445346
COL25A1	10.5713	-1.51457	8.33e-05	TRUE	8.93195	-1.01158	0.0966245	UNTRUE	14.4586	-0.504121	0.354135	UNTRUE	0.178861	0.42648	0.278511
EPHX3	10.5804	2.21501	4.25e-06	TRUE	12.7822	1.46793	0.00938946	TRUE	5.37688	0.744167	0.307559	UNTRUE	0.367771	0.338278	0.244437
KCNH6	10.6072	-1.00399	0.016147	TRUE	10.0762	-0.673898	0.171914	UNTRUE	13.8856	-0.33596	0.35617	UNTRUE	0.299448	0.163388	0.223288
MIR7848	10.6119	2.63252	1.08e-08	TRUE	15.8389	0.745387	0.22865	UNTRUE	7.44195	1.89285	0.00604387	TRUE	0.306509	0.505427	0.198135
HOXC4	10.6125	2.22046	0.000146183	TRUE	14.0169	1.07255	0.150636	UNTRUE	6.41857	1.15666	0.113811	UNTRUE	0.557761	0.462299	0.223481
PKLR	10.6166	-3.45039	3.26e-10	TRUE	3.19971	-1.23349	0.122558	UNTRUE	12.749	-2.2114	3.74e-06	TRUE	0.153681	0.253618	0.410469
LOC102724719	10.6249	-1.72282	0.000493132	TRUE	10.1677	-1.51092	0.0146392	TRUE	16.2646	-0.20656	0.749189	UNTRUE	0.26638	0.405864	0.391159
CACNA1G	10.6275	1.67187	0.00351237	TRUE	15.994	0.274264	0.773399	UNTRUE	10.0291	1.40714	0.0238854	TRUE	0.572523	0.53844	0.222851
LOC102724301	10.6313	-1.00304	0.0311278	TRUE	9.59651	-0.598718	0.288749	UNTRUE	13.5883	-0.37704	0.317637	UNTRUE	0.353059	0.17058	0.22966
VAV3-AS1	10.6441	2.05119	0.00210557	TRUE	14.7298	0.789095	0.377746	UNTRUE	7.60142	1.26769	0.0937274	UNTRUE	0.651707	0.535071	0.267881
MORN3	10.6663	1.83978	3.55e-07	TRUE	16.0302	0.42157	0.326237	UNTRUE	9.26749	1.43578	0.00233151	TRUE	0.217103	0.325769	0.165302
ADGRL3-AS1	10.6958	-1.02524	0.00880627	TRUE	7.44048	0.0650825	0.933358	UNTRUE	11.4458	-1.08707	0.00335339	TRUE	0.31665	0.230484	0.193518
TUBA4B	10.6958	1.66785	0.000188577	TRUE	14.4715	0.646058	0.241314	UNTRUE	8.3342	1.0275	0.0541036	UNTRUE	0.379672	0.343279	0.203187
ITGA2B	10.6994	2.2852	1.66e-06	TRUE	15.2593	0.819791	0.121529	UNTRUE	7.45791	1.47873	0.0168866	TRUE	0.344194	0.374976	0.247149
LOC101927495	10.7125	-2.26913	6.45e-07	TRUE	4.34847	-0.238911	0.828363	UNTRUE	11.906	-2.0281	4.78e-05	TRUE	0.288555	0.34862	0.278406
LOC101929080	10.7168	-1.44315	0.00695208	TRUE	9.16012	-0.959518	0.236177	UNTRUE	14.5737	-0.490419	0.313126	UNTRUE	0.411647	0.395893	0.223039
CARD17	10.7238	2.76935	1.52e-05	TRUE	14.1044	1.36799	0.0793996	UNTRUE	5.3134	1.41104	0.0873123	UNTRUE	0.585128	0.470429	0.221771
LOC643339	10.733	-1.68132	0.000131056	TRUE	6.95266	-0.584988	0.28664	UNTRUE	13.0144	-1.08478	0.00558432	TRUE	0.252029	0.182258	0.323447
TLX2	10.7353	-1.17002	0.00180996	TRUE	9.88523	-0.779059	0.0981555	UNTRUE	14.2761	-0.386436	0.347072	UNTRUE	0.206526	0.250254	0.226306
LOC100505942	10.7442	1.46182	0.000431308	TRUE	14.6197	0.48944	0.432939	UNTRUE	9.0854	0.980555	0.068945	UNTRUE	0.374814	0.410243	0.14269
KLK8	10.7509	6.86826	0.0467608	TRUE	11.6688	7.1018	0.077234	UNTRUE	0	NA	NA	UNTRUE	2.57752	0.0562867	0.0623475
LOC101929532	10.7855	3.08806	0.000113974	TRUE	12.2354	2.58885	0.0036184	TRUE	2.92153	0.486893	0.616612	UNTRUE	0.860606	0.264763	0.244249
LOC100287072	10.8287	2.83697	1.15e-06	TRUE	13.3549	1.69219	0.0118005	TRUE	4.53814	1.13959	0.159298	UNTRUE	0.498194	0.377613	0.245308
ITLN2	10.8329	3.58495	9.12e-05	TRUE	37.9791	-1.32628	0.333048	UNTRUE	27.9589	4.8989	0.000134652	TRUE	0.94429	1.45361	0.238031
SNORA78	10.8613	-1.00998	0.0174662	TRUE	9.87277	-0.618398	0.195092	UNTRUE	13.8464	-0.379847	0.425371	UNTRUE	0.224882	0.243027	0.332296
NAALADL2-AS1	10.8863	-2.41925	4.74e-08	TRUE	5.93342	-1.13264	0.0525607	UNTRUE	13.9997	-1.27978	0.0013918	TRUE	0.210657	0.253229	0.319921
ZSWIM8-AS1	10.9009	1.05115	0.00684182	TRUE	14.1224	0.451957	0.192021	UNTRUE	9.67312	0.614063	0.181275	UNTRUE	0.189902	0.150179	0.302189
LINC01353	10.9206	2.61249	2.35e-06	TRUE	13.7254	1.55403	0.0039454	TRUE	5.00531	1.05956	0.132065	UNTRUE	0.41949	0.268366	0.269422
FRMPD1	10.9309	1.97377	0.010215	TRUE	14.086	1.0349	0.265849	UNTRUE	6.9636	0.936852	0.106162	UNTRUE	0.82686	0.33949	0.206673
MSTN	10.9325	-1.22591	0.000703239	TRUE	7.8457	-0.307056	0.656651	UNTRUE	12.6059	-0.906832	0.0257514	UNTRUE	0.270743	0.302848	0.179277
ZEB2-AS1	10.942	1.19707	0.00269228	TRUE	11.8941	1.15337	0.0260073	TRUE	7.15433	0.0603996	0.931284	UNTRUE	0.33637	0.278675	0.171822
ATP13A4-AS1	10.9446	-1.70811	0.00222903	TRUE	8.32172	-0.987113	0.226976	UNTRUE	14.7052	-0.756838	0.0661033	UNTRUE	0.402005	0.334356	0.245418
MOBP	10.9568	-2.31219	2.23e-08	TRUE	5.32113	-0.74587	0.288749	UNTRUE	13.2254	-1.58023	8.93e-06	TRUE	0.259705	0.258776	0.21542
ENPP7	10.9698	1.46809	0.0136924	TRUE	14.4766	0.611045	0.494813	UNTRUE	8.76635	0.86889	0.273364	UNTRUE	0.539059	0.556933	0.297072
WARS2-IT1	10.9839	-1.02637	0.0189688	TRUE	9.33869	-0.485245	0.304014	UNTRUE	13.389	-0.53139	0.245212	UNTRUE	0.237378	0.208834	0.345947
THCAT158	10.9931	1.04545	0.00843048	TRUE	13.5423	0.578238	0.198717	UNTRUE	9.18099	0.465377	0.26952	UNTRUE	0.331519	0.18727	0.155483
OCA2	11.018	0.257482	0.741093	UNTRUE	23.7433	-1.40469	0.0833508	UNTRUE	22.4782	1.66428	0.000859052	TRUE	0.590708	0.569262	0.264757
KLHDC8A	11.0316	-0.581492	0.139731	UNTRUE	7.53854	0.612508	0.250957	UNTRUE	10.045	-1.27017	0.00277576	TRUE	0.711392	0.230265	0.265439
RNF157-AS1	11.1108	-1.112	0.0360486	TRUE	12.3482	-1.13956	0.111941	UNTRUE	16.7306	0.0313072	0.972838	UNTRUE	0.283363	0.49535	0.408925
HP09025	11.1345	2.88612	4.09e-06	TRUE	15.3977	1.13835	0.211236	UNTRUE	6.22029	1.73923	0.088268	UNTRUE	0.538872	0.635627	0.262164
LINC01589	11.146	-1.12042	0.00150779	TRUE	9.32236	-0.509244	0.397615	UNTRUE	13.773	-0.607495	0.228152	UNTRUE	0.172203	0.392699	0.256368
TBX1	11.1489	1.02092	0.0204441	TRUE	15.5555	0.130875	0.828501	UNTRUE	11.2218	0.895926	0.0642634	UNTRUE	0.334538	0.327502	0.268605
TNMD	11.1511	-2.34701	2.09e-09	TRUE	8.28092	-1.66515	0.00607804	TRUE	16.3119	-0.679581	0.0887667	UNTRUE	0.209547	0.349254	0.20309
C15orf53	11.1768	1.42843	0.00128636	TRUE	16.994	0.134578	0.82661	UNTRUE	11.1877	1.30954	0.0456515	TRUE	0.174717	0.453746	0.362234
KCNMB2-AS1	11.1931	-1.36813	0.000302874	TRUE	9.5271	-0.85783	0.0696325	UNTRUE	14.8481	-0.503107	0.199146	UNTRUE	0.241109	0.233129	0.243752
PADI1	11.2003	-1.97481	0.0113809	TRUE	13.8661	-2.19051	0.0172862	TRUE	20.9838	0.229989	0.8174	UNTRUE	0.394555	0.714175	0.609199
OLIG2	11.2241	2.47836	0.00100691	TRUE	15.284	1.0813	0.241818	UNTRUE	6.68696	1.40029	0.0858495	UNTRUE	0.785518	0.52419	0.28759
FOXN1	11.3001	0.486393	0.554153	UNTRUE	22.1582	-1.05188	0.207225	UNTRUE	19.9284	1.52892	0.000635976	TRUE	0.63801	0.429891	0.28779
POT1-AS1	11.3039	0.526776	0.286655	UNTRUE	10.2303	1.2752	0.0158897	TRUE	7.94804	-0.741907	0.11611	UNTRUE	0.38229	0.155905	0.265946
ARX	11.3203	-1.20867	0.0121023	TRUE	11.2589	-1.01387	0.0646869	UNTRUE	16.0243	-0.186036	0.759939	UNTRUE	0.288623	0.334657	0.388017
NAALADL2-AS2	11.3221	-2.00354	4.48e-06	TRUE	7.20973	-0.968801	0.0979225	UNTRUE	14.6272	-1.03137	0.0113106	TRUE	0.247557	0.273398	0.315077
C7orf55	11.3435	-1.1363	0.00307735	TRUE	11.4474	-1.00102	0.0164627	TRUE	16.1394	-0.110492	0.778173	UNTRUE	0.271962	0.133387	0.220116
PDIA2	11.3498	1.35087	0.0448633	TRUE	13.6499	0.884628	0.267507	UNTRUE	8.11096	0.457707	0.389562	UNTRUE	0.691389	0.272696	0.225211
LOC102724957	11.3603	-3.88275	3.4e-11	TRUE	2.75161	-1.32928	NA	UNTRUE	13.4488	-2.57082	2.83e-07	TRUE	0.242463	0.346207	0.322658
SPRR1B	11.391	6.95282	0.00263839	TRUE	14.5692	2.51291	0.238724	UNTRUE	0.352879	1.86848	NA	UNTRUE	1.28243	0.711243	0.0547203
CPNE7	11.4091	1.7039	0.000138022	TRUE	20.6081	-0.206024	0.74608	UNTRUE	13.7538	1.91783	0.000189651	TRUE	0.349491	0.448723	0.241482
MIR146A	11.4101	2.71983	6.62e-07	TRUE	19.2007	0.372371	0.478301	UNTRUE	9.80586	2.34903	8.65e-05	TRUE	0.367617	0.357494	0.267376
DGKB	11.4487	-1.19064	0.0196649	TRUE	6.58172	0.408359	0.623159	UNTRUE	11.3728	-1.58946	0.0120348	TRUE	0.292242	0.360142	0.46564
ZFP92	11.4662	1.273	0.0055381	TRUE	13.3288	0.963253	0.081199	UNTRUE	8.02963	0.321554	0.536593	UNTRUE	0.438095	0.252187	0.158097
LINC01352	11.4871	-1.3526	0.000483345	TRUE	8.63059	-0.563026	0.28266	UNTRUE	14.0447	-0.783512	0.0562039	UNTRUE	0.230819	0.266246	0.289372
LINC00705	11.497	-2.09381	6.51e-07	TRUE	4.99313	-0.137433	0.847829	UNTRUE	12.7159	-1.94653	2.41e-06	TRUE	0.19648	0.175809	0.345894
SFRP4	11.505	-1.15639	0.0217085	TRUE	8.83186	-0.3674	0.565235	UNTRUE	13.4767	-0.782962	0.103678	UNTRUE	0.33273	0.253599	0.391892
RASGEF1C	11.5354	-1.75979	0.000330092	TRUE	4.9641	0.453876	0.599355	UNTRUE	11.6397	-2.19901	6.67e-08	TRUE	0.389227	0.168506	0.276595
LOC643802	11.5899	2.70328	0.00110833	TRUE	15.0483	1.38623	0.110453	UNTRUE	5.77508	1.31095	0.0294336	TRUE	0.858978	0.2853	0.256689
TSG1	11.6358	-1.18083	0.0332508	TRUE	7.44046	0.151608	0.851414	UNTRUE	12.1305	-1.33118	0.00993693	TRUE	0.366932	0.26497	0.459638
ZNF728	11.6425	-1.0283	0.0857836	UNTRUE	6.68132	0.682103	0.403959	UNTRUE	10.9254	-1.70045	0.00483457	TRUE	0.406494	0.304592	0.483058
LINC01358	11.6461	1.99141	2.8e-06	TRUE	14.917	1.05573	0.0624452	UNTRUE	7.28917	0.948802	0.0931664	UNTRUE	0.398889	0.377425	0.128325
SLC12A3	11.6636	2.04051	4.28e-07	TRUE	17.0827	0.576895	0.286463	UNTRUE	9.05816	1.48923	0.0061457	TRUE	0.323266	0.417938	0.174027
LOC101928446	11.6704	-2.39776	0.00103323	TRUE	4.15077	-0.0506994	0.965993	UNTRUE	12.6638	-2.34341	0.000840713	TRUE	0.349884	0.285186	0.747349
CASC10	11.6729	1.5303	0.00192031	TRUE	13.4727	1.18968	0.0442052	TRUE	7.28359	0.368317	0.465589	UNTRUE	0.507574	0.234894	0.124485
LOC100506834	11.683	1.65576	0.00274092	TRUE	11.8997	2.01334	0.00323883	TRUE	5.41099	-0.326404	0.629138	UNTRUE	0.553348	0.228208	0.248573
CFAP58	11.7237	1.79188	0.000281914	TRUE	12.3663	1.95976	0.00158542	TRUE	5.32451	-0.151102	0.830987	UNTRUE	0.495983	0.214322	0.198274
HBA1	11.7646	1.91841	0.0264859	TRUE	14.3675	1.34245	0.191667	UNTRUE	6.67812	0.577387	0.335992	UNTRUE	1.49461	0.364369	0.202567
MIR25	11.7842	1.12838	0.00382123	TRUE	16.7535	0.164265	0.732609	UNTRUE	11.7249	0.961745	0.0118056	UNTRUE	0.279961	0.208029	0.20042
NKAPL	11.8239	1.05821	0.0283382	TRUE	14.3753	0.588005	0.32821	UNTRUE	9.83303	0.483466	0.334627	UNTRUE	0.461807	0.292406	0.211933
XIRP1	11.8974	2.92586	0.00024844	TRUE	13.6818	2.29865	0.0133205	TRUE	3.82478	0.661798	0.376263	UNTRUE	0.950511	0.258999	0.232952
SVOP	11.9033	-1.33152	0.000873956	TRUE	9.84704	-0.759389	0.220705	UNTRUE	15.3722	-0.562262	0.182355	UNTRUE	0.321775	0.331296	0.207858
MIR181B2	11.9124	-1.51754	0.000301079	TRUE	7.17731	-0.190787	0.81893	UNTRUE	13.4115	-1.33061	0.0115604	TRUE	0.212308	0.311295	0.316119
MSX1	11.9521	1.93961	0.00340927	TRUE	13.6069	1.64146	0.0336107	TRUE	5.8883	0.299122	0.689474	UNTRUE	0.713852	0.309758	0.264598
GDF7	11.9572	1.38866	0.0367069	TRUE	15.6549	0.610736	0.378574	UNTRUE	9.63938	0.784836	0.348904	UNTRUE	0.464826	0.455043	0.474903
PCDHA5	11.9577	-1.04672	0.000560846	TRUE	11.2696	-0.683002	0.169927	UNTRUE	15.5806	-0.35317	0.429798	UNTRUE	0.158376	0.358643	0.151729
NOVA2	12.0044	1.58454	0.0101604	TRUE	13.7491	1.2511	0.072233	UNTRUE	7.29865	0.349322	0.654973	UNTRUE	0.561783	0.355812	0.332082
FAM225A	12.0299	2.68082	7.37e-05	TRUE	14.6478	1.7878	0.0163928	TRUE	4.9354	0.873245	0.185867	UNTRUE	0.730627	0.290237	0.21208
MIR3607	12.0647	-1.09769	0.00160726	TRUE	10.4297	-0.577353	0.15186	UNTRUE	15.1271	-0.510736	0.173211	UNTRUE	0.145303	0.190748	0.276194
TCL6	12.0679	2.07891	0.0114048	TRUE	22.0184	-0.0905341	0.952151	UNTRUE	13.7116	2.18776	0.0469079	TRUE	0.628529	0.938879	0.438936
LOC102723703	12.0994	1.02854	0.00564453	TRUE	17.02	0.139891	0.812899	UNTRUE	12.2074	0.91141	0.0613105	UNTRUE	0.259673	0.385906	0.224486
GAL	12.1798	2.48214	2.7e-05	TRUE	15.8535	1.20283	0.0562006	UNTRUE	6.90893	1.27894	0.074251	UNTRUE	0.513142	0.396749	0.346441
STX16-NPEPL1	12.1926	1.04304	0.0307302	TRUE	15.2024	0.511413	0.389745	UNTRUE	10.4983	0.525318	0.20688	UNTRUE	0.493065	0.24215	0.165328
CASC18	12.2045	-2.44195	0.000126972	TRUE	6.76671	-1.17336	0.194727	UNTRUE	15.7745	-1.25615	0.0850162	UNTRUE	0.246439	0.455598	0.519439
HRASLS5	12.2123	1.25951	0.0203567	TRUE	14.9097	0.746385	0.230618	UNTRUE	9.34408	0.529644	0.289174	UNTRUE	0.535945	0.267299	0.259323
LOC100129027	12.2126	2.44316	4.06e-06	TRUE	15.826	1.30431	0.0341272	TRUE	6.50275	1.14133	0.0509148	UNTRUE	0.520072	0.354523	0.173078
MGAT4C	12.2134	-1.74739	0.000490454	TRUE	5.57772	0.280911	0.750282	UNTRUE	12.6456	-2.01452	0.000219034	TRUE	0.300217	0.30542	0.430288
PCDHA3	12.2468	-1.27065	0.00291469	TRUE	7.32742	0.169802	0.846735	UNTRUE	12.7722	-1.43579	0.00487872	TRUE	0.305672	0.364029	0.329427
S100A2	12.253	2.3394	2.44e-07	TRUE	17.333	0.846722	0.133367	UNTRUE	8.32212	1.49674	0.00507544	TRUE	0.422154	0.388354	0.132919
PRKCG	12.2726	1.88786	4.93e-05	TRUE	15.9035	0.948164	0.0616725	UNTRUE	8.20334	0.950254	0.0477969	UNTRUE	0.439848	0.253398	0.207781
UNC13C	12.3073	-1.82026	0.00662851	TRUE	8.78063	-0.956019	0.278234	UNTRUE	16.1651	-0.86811	0.175999	UNTRUE	0.417321	0.449911	0.524881
SPINK9	12.3367	-0.548036	0.225836	UNTRUE	9.33752	0.484806	0.379082	UNTRUE	11.7376	-1.02779	0.0306349	TRUE	0.27623	0.263725	0.348934
LRRTM4	12.3419	-1.4881	0.00577775	TRUE	7.15204	-0.0375875	0.975542	UNTRUE	13.3828	-1.43568	0.090734	UNTRUE	0.185771	0.518327	0.596141
LINC00890	12.342	1.38985	0.110411	UNTRUE	11.6698	2.16829	0.0310258	TRUE	5.76195	-0.79551	0.211313	UNTRUE	1.33119	0.238582	0.364958
CHRM4	12.4066	1.55414	0.0145589	TRUE	24.1837	-0.478563	0.686208	UNTRUE	17.3226	2.03535	0.00942556	TRUE	0.703953	0.941758	0.209583
LOC101929413	12.4298	-2.5646	1.5e-07	TRUE	7.50972	-1.50438	0.00400097	TRUE	17.0874	-1.03551	0.012667	TRUE	0.209657	0.206976	0.419297
MSX2	12.4333	2.30231	0.00252918	TRUE	13.5149	2.33493	0.0130459	TRUE	4.5008	-0.0200247	0.980432	UNTRUE	2.27585	0.28035	0.158135
CLDN14	12.4563	3.99296	2.8e-12	TRUE	30.2598	-0.45959	0.625908	UNTRUE	18.107	4.44502	2.64e-07	TRUE	0.410675	0.999779	0.138975
LL22NC03-75H12.2	12.46	-0.723633	0.248225	UNTRUE	19.4109	-1.47528	0.0261873	TRUE	22.7041	0.760466	0.0140264	UNTRUE	0.526182	0.258328	0.210684
LOC105372441	12.4627	-1.284	0.0492495	TRUE	10.2888	-0.678247	0.421589	UNTRUE	15.928	-0.618283	0.113783	UNTRUE	0.513744	0.246183	0.298277
KCNB1	12.4664	-1.42571	0.00101062	TRUE	7.92364	-0.513047	0.53606	UNTRUE	14.4842	-1.0481	0.0719468	UNTRUE	0.801775	0.471368	0.336494
ASAH2B	12.4824	-1.01733	0.00325209	TRUE	12.8609	-0.89101	0.0174923	UNTRUE	17.3573	-0.118032	0.785122	UNTRUE	0.17276	0.203953	0.254041
ULBP3	12.4827	1.12972	0.000274114	TRUE	19.1624	-0.0529017	0.903431	UNTRUE	13.9345	1.18914	0.000192559	TRUE	0.217307	0.19104	0.116944
CRLF2	12.4858	1.82268	5.07e-07	TRUE	19.9694	0.295274	0.523582	UNTRUE	11.9126	1.5924	0.000356173	TRUE	0.939732	0.364594	0.207982
SPIC	12.4919	2.84397	0.00620064	TRUE	19.9695	0.571323	0.628397	UNTRUE	9.55785	2.25949	0.0130708	TRUE	0.912922	0.657091	0.367832
HIGD1B	12.5557	1.27482	0.00109232	TRUE	14.721	0.935109	0.0443906	UNTRUE	8.93528	0.347149	0.464703	UNTRUE	0.373249	0.225644	0.14041
MIR1247	12.5793	-2.24215	3.81e-07	TRUE	4.55901	0.101947	0.923823	UNTRUE	13.465	-2.36274	4.71e-09	TRUE	0.32558	0.25557	0.27568
SIRPD	12.5915	2.84665	7.16e-06	TRUE	15.6405	1.73795	0.0120449	TRUE	5.16102	1.10211	0.0983815	UNTRUE	0.63788	0.31908	0.211175
MIR3646	12.6314	-2.21699	2.21e-07	TRUE	9.09744	-1.43593	0.00678148	TRUE	17.8542	-0.777676	0.0254518	UNTRUE	0.270683	0.232896	0.269109
C10orf55	12.6424	1.79204	0.00285509	TRUE	13.2328	2.06894	0.00888497	TRUE	5.52168	-0.270592	0.74207	UNTRUE	0.66109	0.331819	0.254059
TRIM61	12.644	1.57731	0.000117679	TRUE	15.7632	0.887753	0.146094	UNTRUE	8.85256	0.698713	0.258307	UNTRUE	0.368561	0.445982	0.172804
LOC151174	12.645	0.634914	0.172894	UNTRUE	12.1562	1.17616	0.023205	TRUE	9.03355	-0.532496	0.35791	UNTRUE	0.339907	0.271765	0.332684
FAM171A2	12.6543	1.49206	0.00261278	TRUE	15.3229	0.975355	0.103279	UNTRUE	8.65507	0.526044	0.31517	UNTRUE	0.507072	0.300245	0.195795
LINC00397	12.6709	-1.95062	0.0317456	TRUE	6.97986	-0.554312	0.662856	UNTRUE	14.9597	-1.38726	0.13473	UNTRUE	0.479256	0.571399	0.834069
LOC442497	12.7092	-1.31817	0.00413329	TRUE	8.9373	-0.332357	0.640286	UNTRUE	14.7874	-0.984146	0.0131218	UNTRUE	0.361547	0.271622	0.297864
LINC00871	12.7174	-2.80624	1.99e-12	TRUE	5.84509	-1.27977	0.039866	TRUE	16.2669	-1.55528	3.42e-08	TRUE	0.270737	0.173077	0.139436
LINC00880	12.7229	1.08888	0.00354965	TRUE	17.7551	0.155931	0.779655	UNTRUE	12.7307	0.938632	0.0232128	UNTRUE	0.32268	0.314126	0.206141
WDR63	12.7625	1.19187	0.0253673	TRUE	14.556	0.98633	0.139904	UNTRUE	8.98751	0.20709	0.7375	UNTRUE	0.557784	0.33412	0.197978
LOC101928150	12.7878	1.17764	0.0240712	TRUE	16.3854	0.528146	0.436528	UNTRUE	10.7872	0.660114	0.350843	UNTRUE	0.418148	0.466127	0.362874
LVRN	12.8011	2.00827	0.00553709	TRUE	13.6879	2.12019	0.0156533	TRUE	5.24394	-0.113745	0.881219	UNTRUE	0.871223	0.262872	0.210851
AKR1C6P	12.8056	-1.39047	0.00253916	TRUE	9.20047	-0.490686	0.430964	UNTRUE	15.5348	-0.893492	0.0479694	UNTRUE	0.312502	0.296202	0.370042
EFCAB1	12.8094	-1.80139	2.12e-05	TRUE	8.58218	-0.806022	0.263146	UNTRUE	16.1668	-0.992235	0.0145008	UNTRUE	0.349091	0.361084	0.213813
LINC00942	12.8148	-0.803468	0.105519	UNTRUE	8.91559	0.345707	0.684402	UNTRUE	12.7252	-1.1325	0.0370951	TRUE	0.399296	0.386615	0.337216
SNORD9	12.8256	-1.10743	0.00227111	TRUE	11.8941	-0.757897	0.0673418	UNTRUE	16.7529	-0.346614	0.34434	UNTRUE	0.256991	0.224675	0.255837
SNORD35B	12.8582	1.1272	0.00351237	TRUE	19.6024	-0.0226813	0.960729	UNTRUE	14.1596	1.1622	0.00406248	TRUE	0.213443	0.207066	0.291096
STAC	12.8782	1.73497	0.00698586	TRUE	16.0532	1.01679	0.0538048	UNTRUE	8.43029	0.714816	0.38033	UNTRUE	0.42672	0.317743	0.474061
CLYBL-AS2	12.9126	-1.44216	0.000676645	TRUE	9.61864	-0.594815	0.292651	UNTRUE	16.0034	-0.835601	0.0997824	UNTRUE	0.215419	0.360507	0.386577
OR4D5	12.9247	-1.82002	0.0128504	TRUE	10.6629	-1.30496	0.22347	UNTRUE	18.5469	-0.506798	0.380574	UNTRUE	0.532534	0.530318	0.279993
FBXO40	12.9474	1.49167	3.49e-05	TRUE	16.4838	0.784748	0.0698291	UNTRUE	9.62062	0.716121	0.12202	UNTRUE	0.30097	0.29346	0.167002
BRCAT54	12.9536	-0.944778	0.00169429	UNTRUE	8.49269	0.352957	0.455185	UNTRUE	12.887	-1.28696	4.68e-05	TRUE	0.203522	0.152391	0.157733
LOC101927708	12.9587	-1.342	0.0017996	TRUE	11.171	-0.844624	0.0923056	UNTRUE	17.3426	-0.487495	0.122644	UNTRUE	0.347538	0.163694	0.251338
S100A7	12.971	7.14035	4.38e-05	TRUE	18.0791	1.83308	0.338004	UNTRUE	3.93255	5.3111	0.0317789	TRUE	1.29049	0.85683	0.0609352
RBMXL2	13.009	1.48692	0.00407326	TRUE	16.6495	0.701736	0.364457	UNTRUE	10.0021	0.797378	0.220399	UNTRUE	0.552279	0.503214	0.233148
MTUS2	13.011	1.30411	0.000590342	TRUE	17.8554	0.394276	0.277796	UNTRUE	11.6579	0.908824	0.0131193	UNTRUE	0.294228	0.14103	0.238428
SLC13A1	13.0363	-4.71304	5.6e-05	TRUE	2.32041	-1.76353	NA	UNTRUE	15.3103	-2.95574	0.0625547	UNTRUE	0.277157	0.623893	1.03732
SCN2A	13.0401	1.1102	0.0117161	TRUE	14.4653	0.982062	0.0408871	UNTRUE	9.27104	0.151694	0.763857	UNTRUE	0.434262	0.149845	0.210074
C8orf48	13.0482	0.256556	0.639124	UNTRUE	11.0832	1.22133	0.030081	TRUE	9.59699	-0.963758	0.0112503	UNTRUE	0.458758	0.127715	0.24056
LOC101928414	13.1096	-1.18751	0.00883802	TRUE	11.8944	-0.802624	0.208647	UNTRUE	17.4111	-0.383206	0.60528	UNTRUE	0.178454	0.515065	0.478283
CLYBL-AS1	13.1277	-1.34787	0.00208396	TRUE	8.51695	-0.115636	0.849573	UNTRUE	14.7091	-1.20594	0.0113076	TRUE	0.204241	0.268901	0.428038
CHADL	13.1555	-1.14024	0.00279597	TRUE	12.2447	-0.800837	0.20072	UNTRUE	17.5196	-0.339562	0.552364	UNTRUE	0.289468	0.447818	0.284524
DLEU1-AS1	13.1586	-2.01242	6.03e-05	TRUE	7.19644	-0.60937	0.542477	UNTRUE	15.717	-1.41414	0.0078888	TRUE	0.399731	0.478634	0.275372
LOC100505915	13.1912	-0.309348	0.46747	UNTRUE	10.1741	0.729134	0.147873	UNTRUE	11.738	-1.02952	0.00854317	TRUE	0.322955	0.223554	0.251709
TMEM72-AS1	13.2234	-1.54033	0.000463028	TRUE	9.70922	-0.712838	0.24395	UNTRUE	16.7791	-0.835454	0.0165105	UNTRUE	0.353933	0.259761	0.255934
HTR3A	13.2314	3.03861	7.74e-05	TRUE	23.2135	0.309155	0.812852	UNTRUE	11.7884	2.7444	0.00363091	TRUE	0.792989	0.932898	0.243739
PTHLH	13.2355	1.86833	7.27e-05	TRUE	18.6816	0.743599	0.241723	UNTRUE	9.9292	1.18341	0.0569491	UNTRUE	1.05976	0.518891	0.255188
IDO2	13.2587	2.04993	0.000269708	TRUE	26.1562	-0.106528	0.884627	UNTRUE	16.1844	2.25306	2.33e-06	TRUE	1.22058	0.407985	0.270006
KRT6A	13.2814	7.17307	3.55e-09	TRUE	15.402	3.88603	0.00332014	TRUE	0.964869	3.28605	NA	UNTRUE	0.975872	0.415213	0.0570318
FOLR3	13.3005	3.66539	0.000724328	TRUE	14.186	4.08542	0.00294313	TRUE	1.78996	-0.421522	0.81131	UNTRUE	1.06588	0.292621	0.3295
PCAT7	13.3219	-1.86043	0.000106368	TRUE	10.7633	-1.29129	0.0140846	TRUE	18.9223	-0.553083	0.164873	UNTRUE	0.320379	0.226391	0.359692
FLJ34503	13.3306	-0.95829	0.161794	UNTRUE	7.64913	0.859589	0.310671	UNTRUE	12.15	-1.81603	0.000172936	TRUE	0.551265	0.206507	0.436977
LOC647859	13.3457	-1.64139	0.0228107	TRUE	5.69487	0.743089	0.457469	UNTRUE	12.9768	-2.36549	0.00496218	TRUE	0.389325	0.40586	0.782924
LOC101927272	13.3497	1.74174	9.25e-07	TRUE	16.314	1.09402	0.0179408	TRUE	8.43853	0.657201	0.192092	UNTRUE	0.303261	0.323488	0.137079
WNT1	13.3554	1.16913	0.0166407	TRUE	16.4402	0.678991	0.24082	UNTRUE	10.5697	0.50079	0.462507	UNTRUE	0.369957	0.399349	0.351661
SCARNA23	13.3647	-1.89595	0.000142585	TRUE	10.056	-1.18475	0.0493988	TRUE	18.4461	-0.698508	0.0703141	UNTRUE	0.354958	0.257242	0.327703
SLC26A10	13.37	1.41989	0.000333665	TRUE	16.9477	0.754326	0.0871788	UNTRUE	10.0318	0.674934	0.208431	UNTRUE	0.288751	0.320952	0.294877
LSAMP-AS1	13.3706	1.38359	8.06e-05	TRUE	16.6568	0.770581	0.15069	UNTRUE	10.0725	0.622235	0.269081	UNTRUE	0.304026	0.414666	0.161422
MIR4756	13.3721	-1.54886	7.98e-06	TRUE	10.9292	-0.969272	0.0426017	UNTRUE	17.9396	-0.571365	0.0847831	UNTRUE	0.283605	0.250727	0.201332
MRO	13.3822	-0.499655	0.493122	UNTRUE	9.24866	0.90003	0.333912	UNTRUE	11.5989	-1.37409	0.0105269	TRUE	0.628352	0.345273	0.347745
LINC00365	13.3874	-1.60033	0.00255918	TRUE	10.5713	-0.950506	0.147014	UNTRUE	17.8046	-0.639565	0.256235	UNTRUE	0.342094	0.39208	0.460901
MIR576	13.397	-1.06827	0.0275731	TRUE	12.5818	-0.758184	0.161242	UNTRUE	17.697	-0.293127	0.516429	UNTRUE	0.381669	0.246369	0.324376
HTR3E	13.4438	-1.19465	0.0296257	TRUE	11.3339	-0.614879	0.470457	UNTRUE	16.9856	-0.587742	0.335975	UNTRUE	0.423414	0.486759	0.379318
LOC101928882	13.4705	-0.468679	0.342977	UNTRUE	9.90829	0.742182	0.242223	UNTRUE	12.0732	-1.20354	0.0158497	TRUE	0.370934	0.319352	0.353716
APOBEC3H	13.4808	1.7092	0.000283854	TRUE	17.3941	0.881015	0.0339297	UNTRUE	9.25048	0.825698	0.17855	UNTRUE	0.28289	0.289223	0.358431
GRM7	13.5307	-1.48978	0.000150006	TRUE	12.5441	-1.1732	0.0597214	UNTRUE	19.4823	-0.313741	0.537778	UNTRUE	0.322917	0.413557	0.231097
DAZL	13.5435	3.43057	4.61e-10	TRUE	22.1137	0.633789	0.382759	UNTRUE	9.76679	2.81257	0.000359848	TRUE	0.426309	0.623343	0.226818
ADORA2A	13.5491	1.85951	1.64e-06	TRUE	17.1988	1.03607	0.0304822	TRUE	8.61169	0.835385	0.109363	UNTRUE	0.307349	0.315117	0.174458
MIR5194	13.553	1.23472	0.00284603	TRUE	17.1361	0.602186	0.184962	UNTRUE	11.024	0.634529	0.19277	UNTRUE	0.341749	0.280068	0.277309
PIP5KL1	13.5622	1.57573	0.000181626	TRUE	17.5606	0.713704	0.160335	UNTRUE	10.2233	0.862881	0.116466	UNTRUE	0.345267	0.360237	0.279118
LOC401312	13.5659	3.94928	2.2e-07	TRUE	19.8921	1.19228	0.166381	UNTRUE	6.84101	2.76342	0.00166655	TRUE	0.760426	0.622822	0.205677
LINC00870	13.5813	-1.90859	7.67e-10	TRUE	8.32934	-0.755018	0.169938	UNTRUE	16.8499	-1.16844	0.000334383	TRUE	0.203697	0.318368	0.136836
RNF183	13.594	2.50684	0.000495389	TRUE	27.055	-0.196154	0.876872	UNTRUE	16.529	2.70616	0.000187184	TRUE	0.804851	0.827425	0.224693
IGSF5	13.5963	-1.50166	0.0403144	TRUE	12.8339	-1.21888	0.186142	UNTRUE	19.8898	-0.273661	0.723407	UNTRUE	0.488353	0.521366	0.524916
NDP	13.6025	2.3249	0.00784037	TRUE	14.427	2.53275	0.0231618	TRUE	4.47918	-0.187856	0.846343	UNTRUE	1.06299	0.338813	0.272747
CDO1	13.61	1.14917	0.0218555	TRUE	15.8077	0.829699	0.238587	UNTRUE	10.1947	0.329306	0.658483	UNTRUE	0.479308	0.470514	0.297314
MIR645	13.6287	1.46474	0.000467489	TRUE	16.7926	0.892307	0.0521127	UNTRUE	9.69433	0.575409	0.258927	UNTRUE	0.35783	0.275051	0.262415
LOC101927692	13.6301	1.05426	0.0141871	TRUE	15.755	0.775814	0.177226	UNTRUE	10.4782	0.293582	0.576567	UNTRUE	0.447005	0.342419	0.170509
PCDHA6	13.6794	-1.00676	0.00876237	TRUE	9.08543	0.239618	0.726877	UNTRUE	13.9812	-1.23863	0.00194792	TRUE	0.318181	0.291849	0.267
ESM1	13.7069	5.08814	1.73e-08	TRUE	19.6287	1.44958	0.0848927	UNTRUE	5.6748	3.65732	9.43e-05	TRUE	0.822921	0.527342	0.173704
FLJ22447	13.7598	2.57223	4.04e-06	TRUE	17.69	1.37563	0.0304426	TRUE	6.98961	1.20878	0.0131669	TRUE	0.621229	0.289304	0.138505
CALN1	13.7624	-4.95341	4.96e-07	TRUE	4.55737	-3.13977	0.00582456	TRUE	18.4427	-1.8075	0.066071	UNTRUE	0.119444	0.636056	1.07863
TDRD1	13.7633	0.251377	0.648209	UNTRUE	86.3505	-3.27233	0.00285821	TRUE	94.0471	2.28612	0.0539413	UNTRUE	0.499324	1.67742	0.82344
LOC101929241	13.7936	1.69006	2.99e-05	TRUE	21.0216	0.280421	0.583419	UNTRUE	12.8957	1.42409	0.00625714	TRUE	0.257292	0.383076	0.299001
RMDN2-AS1	13.8054	-2.31573	2.33e-05	TRUE	6.69026	-0.737015	0.210676	UNTRUE	16.6114	-1.5625	0.00503398	TRUE	0.214927	0.293452	0.615675
RASAL2-AS1	13.8524	-1.02225	0.00135837	TRUE	13.6132	-0.793281	0.0348997	UNTRUE	18.633	-0.222431	0.469691	UNTRUE	0.283435	0.121348	0.143492
LRRC9	13.8655	-1.41753	0.00157105	TRUE	11.0965	-0.753365	0.227397	UNTRUE	17.7456	-0.659976	0.108674	UNTRUE	0.374588	0.328532	0.285783
FOXH1	13.9385	-1.48862	5.93e-05	TRUE	15.7752	-1.55474	0.00481918	TRUE	22.8107	0.0651844	0.912927	UNTRUE	0.26215	0.432027	0.2671
POPDC3	14.0179	2.33761	0.00600656	TRUE	14.7689	2.63046	0.0113895	TRUE	4.51959	-0.293791	0.728134	UNTRUE	1.05987	0.279618	0.296762
UCN2	14.0494	4.58733	3.53e-07	TRUE	17.9283	2.25688	0.0126528	TRUE	3.68886	2.35157	0.0151768	TRUE	1.4539	0.481324	0.204755
PLEKHG4B	14.0636	1.02797	0.0311119	TRUE	17.7692	0.476762	0.424734	UNTRUE	12.3188	0.551164	0.256899	UNTRUE	0.459452	0.326091	0.255884
KCND3-AS1	14.0995	2.72548	1.68e-08	TRUE	28.5752	-0.197674	0.802933	UNTRUE	17.1636	2.92154	1.2e-07	TRUE	0.485421	0.619152	0.155745
MIR920	14.1266	1.06358	0.017899	TRUE	16.7718	0.657653	0.302209	UNTRUE	11.4171	0.411652	0.514382	UNTRUE	0.429627	0.427122	0.265067
NTRK1	14.1377	2.20962	7.8e-08	TRUE	19.626	0.852086	0.0719477	UNTRUE	9.60579	1.36518	0.00395132	TRUE	0.376886	0.322029	0.185272
ZNF385C	14.1939	-1.01131	0.000385535	TRUE	12.0711	-0.408474	0.34749	UNTRUE	17.0969	-0.594775	0.0713555	UNTRUE	0.179124	0.261379	0.164845
POU5F1P3	14.196	1.38701	0.00171061	TRUE	16.6247	1.02247	0.0417525	TRUE	9.68114	0.367577	0.55206	UNTRUE	0.379144	0.314281	0.306216
MIR644A	14.2419	-1.53828	0.00620064	TRUE	11.3415	-0.901187	0.181585	UNTRUE	18.7055	-0.624052	0.115606	UNTRUE	0.461864	0.244055	0.341712
LOC729609	14.2425	-1.28143	0.000255569	TRUE	10.3531	-0.369654	0.418717	UNTRUE	16.8109	-0.899314	0.0211699	UNTRUE	0.146325	0.248304	0.317765
GRIA1	14.246	-1.02368	0.0262723	TRUE	10.4264	-0.0518677	0.963099	UNTRUE	15.6011	-0.970018	0.167768	UNTRUE	0.323669	0.545778	0.415474
EQTN	14.2532	-1.66375	3.13e-07	TRUE	10.7987	-0.900321	0.0855302	UNTRUE	18.7754	-0.772506	0.0325998	UNTRUE	0.243066	0.334807	0.194604
TFAP2A	14.2691	-1.1542	0.0425125	TRUE	9.00267	0.226675	0.802045	UNTRUE	14.5467	-1.37549	0.00604681	TRUE	0.475397	0.32018	0.399224
CLEC4G	14.2793	0.738679	0.310026	UNTRUE	12.6944	1.72016	0.0385788	TRUE	8.61978	-0.988683	0.0683857	UNTRUE	0.77118	0.27305	0.336309
SLC6A15	14.2836	-1.0565	0.0471479	TRUE	8.49136	0.548086	0.552954	UNTRUE	13.7923	-1.58561	0.000153569	TRUE	0.518326	0.341986	0.202965
ALPPL2	14.2847	-1.54019	0.0162405	TRUE	10.665	-0.746776	0.390224	UNTRUE	18.1423	-0.796852	0.156111	UNTRUE	0.477048	0.420661	0.472949
PCDH10	14.3501	-1.58583	0.00164756	TRUE	7.01898	0.311551	0.766448	UNTRUE	14.693	-1.88025	0.000511904	TRUE	0.390825	0.369641	0.380689
KCNK12	14.3642	1.33529	0.000534695	TRUE	20.1354	0.308411	0.746017	UNTRUE	13.3029	1.03638	0.166256	UNTRUE	0.373866	0.690677	0.196206
SLC26A4-AS1	14.3769	2.31049	0.000168946	TRUE	31.2329	-0.485235	0.660698	UNTRUE	20.8157	2.79522	0.000160284	TRUE	0.73894	0.977417	0.203293
NKX2-2	14.4261	-1.11235	0.0124666	TRUE	18.5722	-1.43538	0.00240032	TRUE	24.1578	0.323967	0.421177	UNTRUE	0.341774	0.264203	0.319537
ERC2	14.4301	1.09298	0.00092423	TRUE	15.6921	1.10777	0.00461829	TRUE	9.86588	-0.00351501	0.995934	UNTRUE	0.18852	0.299044	0.290979
COL6A4P2	14.4326	1.59157	0.00105183	TRUE	21.0416	0.331066	0.589767	UNTRUE	13.0813	1.26454	0.0226066	TRUE	0.407055	0.42695	0.336361
LOC101928370	14.4558	1.76191	0.000836599	TRUE	19.2998	0.727075	0.239101	UNTRUE	10.7259	1.04255	0.0596107	UNTRUE	0.524687	0.377036	0.303942
CTNNA2	14.4631	-0.854513	0.118595	UNTRUE	9.68557	0.40709	0.522505	UNTRUE	14.1345	-1.26097	0.0288872	TRUE	0.337375	0.302048	0.534766
CRIP3	14.5066	1.93889	0.000805145	TRUE	19.0599	0.946782	0.226404	UNTRUE	9.58853	0.998576	0.146428	UNTRUE	0.646072	0.531469	0.266819
IGSF1	14.5404	1.1171	0.106059	UNTRUE	14.8664	1.42261	0.0143422	TRUE	8.83552	-0.30232	0.788241	UNTRUE	0.39919	0.362675	0.567269
FGF14-IT1	14.5544	-2.2036	8.85e-08	TRUE	7.88857	-0.864592	0.286943	UNTRUE	17.9998	-1.33717	0.00888956	TRUE	0.292126	0.465283	0.289057
TMEM246-AS1	14.5631	-1.4033	0.00187451	TRUE	11.9661	-0.799668	0.165864	UNTRUE	19.0584	-0.609752	0.0788463	UNTRUE	0.39225	0.244135	0.254954
DCAF4L1	14.576	1.043	0.000865492	TRUE	19.037	0.360565	0.213668	UNTRUE	13.2913	0.683746	0.0550692	UNTRUE	0.145957	0.11856	0.259561
LOC101928942	14.5878	-5.26084	2.75e-14	TRUE	1.38646	-1.20452	NA	UNTRUE	16.2387	-4.04841	2.86e-17	TRUE	0.190206	0.150074	0.291398
MNX1-AS1	14.6056	-2.25781	2.72e-10	TRUE	8.17622	-1.0166	0.0919255	UNTRUE	18.574	-1.24811	3.96e-05	TRUE	0.286085	0.283139	0.146416
GJB4	14.6062	1.83352	0.00308309	TRUE	24.2236	0.0621449	0.950962	UNTRUE	15.2428	1.78158	0.00759246	TRUE	0.576937	0.615132	0.358381
NCR1	14.626	1.66907	0.00116221	TRUE	20.3131	0.558961	0.278788	UNTRUE	11.8235	1.09858	0.0106954	TRUE	0.479225	0.21541	0.308092
GALNT13	14.6505	-0.89435	0.344774	UNTRUE	8.26714	1.06067	0.382546	UNTRUE	12.8832	-1.96952	0.00149035	TRUE	0.743422	0.36845	0.511592
LINC00955	14.6567	-4.96879	2.25e-06	TRUE	1.8125	-1.33229	NA	UNTRUE	16.5511	-3.61159	0.00711709	TRUE	0.237255	0.449765	1.08439
CNFN	14.6674	-0.955117	0.0502644	UNTRUE	16.7536	-1.04342	0.0477174	TRUE	21.8046	0.0817836	0.808788	UNTRUE	0.444584	0.119272	0.207388
LINC00114	14.6897	2.36891	0.000205234	TRUE	35.686	-0.72923	0.398497	UNTRUE	24.6377	3.102	1.05e-08	TRUE	0.726922	0.669647	0.194596
MYH13	14.7693	1.73344	3.44e-05	TRUE	18.4653	1.03415	0.0985525	UNTRUE	9.67468	0.710079	0.287547	UNTRUE	0.359701	0.429438	0.209369
GRIK1-AS2	14.7879	1.7861	2.9e-07	TRUE	18.4471	1.08098	0.0237183	TRUE	9.31061	0.729548	0.207013	UNTRUE	0.267735	0.40175	0.215628
PDE6G	14.8652	1.075	0.00464648	TRUE	21.4194	0.0856284	0.878113	UNTRUE	15.277	1.00289	0.0425997	TRUE	0.235136	0.380696	0.322566
MIR221	14.8669	1.37292	0.0010049	TRUE	24.7719	-0.166419	0.823573	UNTRUE	17.3816	1.55239	0.00339024	TRUE	0.375653	0.55032	0.236218
MRVI1-AS1	14.9167	0.629308	0.0649356	UNTRUE	14.4481	1.06889	0.0140989	TRUE	10.8864	-0.432634	0.37026	UNTRUE	0.256966	0.278275	0.232727
LINC00173	14.9532	2.4797	1.03e-11	TRUE	22.1776	0.73388	0.0658542	UNTRUE	10.5289	1.76706	0.000317279	TRUE	0.242152	0.35086	0.203413
UPB1	14.9774	1.51565	0.0109539	TRUE	16.4584	1.45316	0.0271032	TRUE	8.46237	0.0628794	0.93851	UNTRUE	0.623732	0.29579	0.345181
HAS1	14.9901	4.25698	6.79e-05	TRUE	18.6762	2.36765	0.0334238	TRUE	3.75328	1.88873	0.0534521	UNTRUE	2.18849	0.534771	0.219425
THSD4-AS1	15.0049	-2.03396	3.45e-05	TRUE	11.1764	-1.32815	0.020451	TRUE	21.1209	-0.686792	0.113783	UNTRUE	0.315249	0.290807	0.399185
AANAT	15.0085	2.34651	6.41e-07	TRUE	20.7278	0.938403	0.102644	UNTRUE	9.59559	1.41237	0.00388958	TRUE	0.508357	0.380669	0.141765
DNAAF1	15.0193	5.83449	2.23e-06	TRUE	17.7258	3.18673	0.00327531	TRUE	1.98657	2.68058	0.0175912	TRUE	1.62303	0.270561	0.172835
SLC7A14	15.0343	-1.35069	0.0272308	TRUE	9.86597	-0.231457	0.792343	UNTRUE	16.9432	-1.11101	0.0952546	UNTRUE	0.386316	0.428467	0.615596
VENTX	15.0389	1.89982	0.000126883	TRUE	18.7015	1.14204	0.0843551	UNTRUE	9.09531	0.773363	0.188585	UNTRUE	0.549198	0.41835	0.214565
LOC100131315	15.0941	3.51854	1.62e-07	TRUE	20.6942	1.4215	0.0287221	TRUE	6.85138	2.09748	0.00213237	TRUE	0.669863	0.387721	0.247796
MIR3131	15.0994	-1.39505	0.0010904	TRUE	12.3605	-0.784157	0.185119	UNTRUE	19.7171	-0.630819	0.0324307	UNTRUE	0.408123	0.229728	0.166733
LOC101928437	15.118	-1.1105	0.0421408	TRUE	15.4778	-0.992168	0.141486	UNTRUE	21.5039	-0.109167	0.874569	UNTRUE	0.431934	0.449437	0.419099
TMC2	15.2233	-1.03784	0.0153624	TRUE	13.6433	-0.591877	0.239621	UNTRUE	19.3158	-0.438354	0.25822	UNTRUE	0.352094	0.24249	0.306101
LRRTM3	15.2453	-0.43626	0.490677	UNTRUE	10.7874	0.903236	0.156992	UNTRUE	13.0671	-1.33669	0.00569171	TRUE	0.508131	0.208348	0.460736
SBF1P1	15.2704	-1.58162	3.98e-05	TRUE	9.44661	-0.376387	0.636379	UNTRUE	17.6714	-1.20086	0.0089232	TRUE	0.327834	0.422383	0.260713
CCL17	15.3151	3.7292	9.32e-09	TRUE	22.99	1.06818	0.225041	UNTRUE	8.43728	2.70703	0.00593555	TRUE	0.544398	0.792142	0.261681
LBP	15.3438	5.62462	1.37e-09	TRUE	25.5983	0.825351	0.437918	UNTRUE	9.42903	4.80142	2.16e-05	TRUE	0.800024	0.837259	0.0979185
MLLT10P1	15.3544	-1.54126	1.24e-05	TRUE	11.4834	-0.741585	0.135086	UNTRUE	19.4269	-0.792047	0.0714277	UNTRUE	0.184323	0.354505	0.356051
CCDC108	15.4122	-1.45435	5.1e-05	TRUE	10.0163	-0.333257	0.57744	UNTRUE	17.912	-1.11889	7.01e-05	TRUE	0.348444	0.187177	0.159906
LOC100422737	15.4318	-1.03994	0.03849	TRUE	17.9607	-1.18587	0.0556363	UNTRUE	23.6223	0.147842	0.809298	UNTRUE	0.405657	0.427801	0.373894
PCDHA10	15.4384	-1.20255	0.024636	TRUE	10.366	-0.0626363	0.951995	UNTRUE	16.9446	-1.14196	0.016244	TRUE	0.47574	0.388092	0.347132
G6PC	15.4611	-7.41953	0.000524397	TRUE	1.29973	-3.70192	NA	UNTRUE	17.9145	-3.71291	0.0966675	UNTRUE	0.0553675	0.680199	2.27603
OR7E2P	15.487	-0.980946	0.0519497	UNTRUE	9.88978	0.439846	0.4455	UNTRUE	15.244	-1.41331	0.00363781	TRUE	0.345206	0.239024	0.46892
PNLIPRP1	15.4902	-2.02141	0.00112763	TRUE	9.37526	-0.861521	0.326563	UNTRUE	19.5651	-1.17169	0.00232555	TRUE	0.473758	0.310824	0.330332
CCNO	15.5362	2.22241	0.00057457	TRUE	28.4896	-0.0512771	0.967673	UNTRUE	17.2588	2.2791	0.00271416	TRUE	0.701822	0.849907	0.316265
SLC10A6	15.5751	0.199954	0.70684	UNTRUE	12.7182	1.26535	0.0138691	TRUE	11.4874	-1.04532	0.00654792	TRUE	0.442831	0.121036	0.297356
C2orf40	15.5805	-1.6458	0.00208199	TRUE	8.67233	-0.191082	0.845806	UNTRUE	17.3397	-1.41021	0.000355363	TRUE	0.465017	0.311075	0.290738
LINC00161	15.5857	-0.866204	0.0449317	UNTRUE	10.9487	0.264927	0.647868	UNTRUE	15.7907	-1.12333	0.00830028	TRUE	0.324554	0.254886	0.366399
NKAIN3	15.5977	-2.31787	8.59e-09	TRUE	6.80413	-0.519148	0.534201	UNTRUE	17.9925	-1.7894	0.000831581	TRUE	0.225041	0.43823	0.361144
RGS22	15.6157	-0.390043	0.501183	UNTRUE	12.0573	0.630241	0.372856	UNTRUE	14.1879	-1.0009	0.0145534	TRUE	0.516197	0.278626	0.304811
CD70	15.6182	3.54473	1.13e-07	TRUE	18.9833	2.22074	0.00195306	TRUE	4.57662	1.32563	0.117873	UNTRUE	0.677834	0.37822	0.261884
FADS6	15.6297	-3.15082	0.00027809	TRUE	3.86269	-0.247336	0.926017	UNTRUE	17.1633	-2.92205	0.00362565	TRUE	0.508244	0.599733	0.660083
VWA5B1	15.6601	-2.31588	0.000749547	TRUE	6.48994	-0.35882	0.74953	UNTRUE	17.7333	-1.95632	0.00092308	TRUE	0.464264	0.395827	0.611322
LINC01136	15.6904	2.10685	7.57e-05	TRUE	19.745	1.22828	0.0180169	TRUE	8.91056	0.872654	0.138627	UNTRUE	0.469116	0.281979	0.345853
CCDC184	15.6913	1.63505	0.00158992	TRUE	19.2035	1.02554	0.100933	UNTRUE	10.2756	0.620597	0.186131	UNTRUE	0.615944	0.300313	0.18747
SERPINB4	15.7036	7.41542	1.52e-05	TRUE	26.6621	0.83246	0.764606	UNTRUE	2.87084	4.85664	0.224981	UNTRUE	1.19712	1.37657	0.0728289
PNPLA3	15.7408	3.11396	3.11e-09	TRUE	21.1169	1.37731	0.0257709	TRUE	7.54979	1.73502	0.0174891	TRUE	0.471603	0.494357	0.267008
BTN1A1	15.7497	1.46772	0.00030349	TRUE	18.5912	1.07042	0.0698513	UNTRUE	10.3097	0.416359	0.542142	UNTRUE	0.389703	0.445873	0.254694
CDRT1	15.8127	1.18168	0.0123988	TRUE	22.1776	0.225992	0.698052	UNTRUE	15.2688	0.958514	0.0749488	UNTRUE	0.366386	0.381251	0.370002
LOC101930010	15.8186	-1.4257	0.00299774	TRUE	11.8025	-0.622081	0.293525	UNTRUE	19.5956	-0.795388	0.110966	UNTRUE	0.335676	0.337694	0.441523
NDST4	15.8456	-2.00746	0.000256895	TRUE	6.52701	0.1802	0.881096	UNTRUE	16.6814	-2.17402	9.63e-06	TRUE	0.477106	0.391664	0.336898
LNX1-AS1	15.8594	-1.334	0.00467354	TRUE	14.9112	-1.04497	0.0970458	UNTRUE	22.3946	-0.289144	0.555983	UNTRUE	0.401052	0.377882	0.305488
C9orf24	15.8647	-1.58964	4.31e-07	TRUE	11.459	-0.714477	0.121125	UNTRUE	20.0578	-0.874206	0.0106152	UNTRUE	0.198044	0.291507	0.243029
LRRC4C	15.8956	-0.684602	0.0926138	UNTRUE	11.7496	0.368693	0.552954	UNTRUE	15.6235	-1.04397	0.0279706	TRUE	0.298174	0.359597	0.329973
ECRP	15.8966	-3.05826	1.18e-07	TRUE	4.99314	-0.755896	0.405088	UNTRUE	18.4595	-2.30858	1.8e-06	TRUE	0.337274	0.315205	0.471083
LOC100505912	15.9262	-1.49237	1.14e-05	TRUE	14.0002	-1.05568	0.0191429	TRUE	22.101	-0.431217	0.270974	UNTRUE	0.231811	0.308307	0.283869
MIR181A2	15.936	-1.04279	0.00334177	TRUE	10.5267	0.225988	0.711519	UNTRUE	16.501	-1.26581	0.00288675	TRUE	0.247498	0.333306	0.304363
FAM157B	15.9777	4.02635	3.94e-06	TRUE	18.1058	3.24622	0.00144006	TRUE	2.68248	0.740064	0.423084	UNTRUE	1.11116	0.273339	0.179114
PHF24	15.9785	1.98973	0.00053081	TRUE	21.5171	0.861927	0.238641	UNTRUE	10.9966	1.13447	0.0915807	UNTRUE	0.615206	0.520778	0.319989
SMIM2-IT1	16.038	-1.73202	0.000444655	TRUE	8.63275	-0.199998	0.849519	UNTRUE	17.9609	-1.54344	0.00146958	TRUE	0.435269	0.42786	0.294117
ASGR1	16.0427	1.46621	0.00197619	TRUE	18.3678	1.20045	0.0119253	TRUE	9.95147	0.260905	0.628215	UNTRUE	0.441012	0.204075	0.327481
MACROD2-AS1	16.0504	-1.24511	0.0144993	TRUE	13.5544	-0.700806	0.403418	UNTRUE	20.6578	-0.547578	0.359928	UNTRUE	0.449264	0.53833	0.329333
LOC100132077	16.0549	0.854449	0.198117	UNTRUE	15.3674	1.40517	0.0229655	TRUE	10.4106	-0.540546	0.446074	UNTRUE	0.569689	0.25707	0.52958
CT62	16.0627	-1.72396	0.000170502	TRUE	14.0366	-1.3064	0.0283378	TRUE	23.4127	-0.40844	0.29744	UNTRUE	0.38442	0.313714	0.27059
CACNA1C-AS4	16.084	1.1693	0.0129913	TRUE	16.299	1.51013	0.0144108	TRUE	9.55331	-0.327157	0.513836	UNTRUE	0.560882	0.289078	0.164726
TEX12	16.0856	-1.27675	0.00190585	TRUE	11.1589	-0.251413	0.65545	UNTRUE	18.2624	-1.01595	0.00288619	TRUE	0.350113	0.175572	0.300269
FBXO43	16.0908	1.07124	0.000411542	TRUE	19.0901	0.712705	0.0948181	UNTRUE	12.6067	0.370785	0.465022	UNTRUE	0.225853	0.35517	0.210513
CXorf65	16.0928	2.03164	3.88e-10	TRUE	22.2376	0.807488	0.0674557	UNTRUE	11.3263	1.24927	0.0132706	TRUE	0.222028	0.41217	0.193544
LIFR-AS1	16.1463	-0.973936	0.000707051	UNTRUE	11.6565	0.0435377	0.944493	UNTRUE	17.2103	-1.00961	0.00947905	TRUE	0.134421	0.328255	0.23513
IL21-AS1	16.2263	3.12528	2.54e-09	TRUE	25.0527	0.794741	0.262747	UNTRUE	10.7504	2.36593	0.00258452	TRUE	0.42489	0.664067	0.271876
CCL7	16.2371	2.06762	0.00937037	TRUE	16.3921	2.65537	0.00991136	TRUE	5.60701	-0.59847	0.406513	UNTRUE	2.00851	0.349003	0.323199
RAPGEF4-AS1	16.239	1.59336	1.17e-05	TRUE	19.5701	1.05313	0.0452677	TRUE	10.6113	0.549771	0.367683	UNTRUE	0.324204	0.426911	0.233124
CSNK1A1L	16.2773	3.95923	3.35e-06	TRUE	18.2467	3.27346	0.000886277	TRUE	2.78881	0.711788	0.469622	UNTRUE	1.04953	0.304293	0.249111
CRYBB3	16.2969	-1.03702	0.008183	TRUE	14.3012	-0.538392	0.252552	UNTRUE	20.3316	-0.497961	0.12048	UNTRUE	0.352669	0.175454	0.251958
FMO1	16.3003	2.10204	0.000286648	TRUE	16.27	2.92384	0.000115103	TRUE	5.1267	-0.814106	0.165259	UNTRUE	0.72837	0.179853	0.261428
LPPR1	16.3251	-2.60881	1.52e-05	TRUE	6.94051	-0.848366	0.425488	UNTRUE	19.6033	-1.74369	0.000115909	TRUE	0.431265	0.382816	0.370119
FKBP9P1	16.3911	0.808701	0.0457857	UNTRUE	24.2563	-0.199212	0.759563	UNTRUE	19.328	1.01734	0.0116485	TRUE	0.407709	0.429023	0.194669
MIR6723	16.3955	-1.46094	0.000972805	TRUE	13.7899	-0.940184	0.0648839	UNTRUE	22.104	-0.502242	0.193145	UNTRUE	0.358771	0.246482	0.336124
KCNMA1-AS1	16.4065	-1.16935	0.00537849	TRUE	12.7815	-0.433947	0.293525	UNTRUE	19.5784	-0.723516	0.0677388	UNTRUE	0.26696	0.159767	0.409993
DBH-AS1	16.4121	1.17561	0.0426579	TRUE	21.5902	0.453726	0.394519	UNTRUE	14.4513	0.727307	0.257452	UNTRUE	0.428997	0.322733	0.477217
LOXHD1	16.4179	2.60497	0.000366134	TRUE	18.7993	2.12829	0.0147906	TRUE	5.99992	0.49213	0.514243	UNTRUE	0.91208	0.363739	0.27603
TMEM121	16.4303	1.15751	0.00756685	TRUE	21.6083	0.417395	0.478078	UNTRUE	14.6083	0.747621	0.107343	UNTRUE	0.42744	0.37826	0.239717
LINC01443	16.4353	1.52344	0.0517002	UNTRUE	27.8375	-0.127101	0.918987	UNTRUE	18.9459	1.64113	0.00466104	TRUE	0.886241	0.61327	0.330081
OR7E12P	16.436	1.46445	0.00296369	TRUE	17.8585	1.4748	0.0220435	TRUE	9.37744	-0.0102345	0.987726	UNTRUE	0.601525	0.331486	0.159212
PLA2G4E	16.4365	1.73831	0.00887955	TRUE	35.1361	-0.631858	0.55746	UNTRUE	25.2844	2.3685	0.000144258	TRUE	0.857219	0.873451	0.142651
FLJ44635	16.4561	0.933773	0.0513432	UNTRUE	17.2768	1.02439	0.0292299	TRUE	11.7644	-0.0598296	0.914467	UNTRUE	0.460353	0.106795	0.329071
MIR31HG	16.507	5.78583	8.01e-08	TRUE	18.3476	4.68773	0.000103498	TRUE	1.00966	1.08799	NA	UNTRUE	1.10013	0.256714	0.0830622
AGAP7P	16.5129	2.13715	2.34e-05	TRUE	20.2242	1.37756	0.0572061	UNTRUE	8.7974	0.769962	0.283083	UNTRUE	0.59612	0.512336	0.22573
VSTM1	16.5514	2.18666	0.000953161	TRUE	21.3113	1.1705	0.0853168	UNTRUE	9.67881	1.02054	0.169416	UNTRUE	0.648493	0.429669	0.417601
LINC00907	16.5576	-1.48056	5.04e-05	TRUE	14.6885	-1.05857	0.0583723	UNTRUE	23.0696	-0.4174	0.385587	UNTRUE	0.287827	0.436865	0.283224
LOC101927697	16.5742	1.66874	0.000208002	TRUE	20.9036	0.934798	0.0813756	UNTRUE	11.2791	0.734883	0.112282	UNTRUE	0.492493	0.339743	0.230605
MIR194-2	16.5795	-1.42868	0.00268796	TRUE	17.707	-1.37222	0.0189249	TRUE	25.8101	-0.0608882	0.914477	UNTRUE	0.387989	0.366047	0.335214
CASP1P2	16.5996	1.57001	0.00250441	TRUE	46.7924	-1.28552	0.0681654	UNTRUE	37.2915	2.86917	9.06e-06	TRUE	0.465296	0.883312	0.358211
KCNE1	16.6251	2.46839	0.00113202	TRUE	18.6188	2.20934	0.0118948	TRUE	5.97097	0.242956	0.691956	UNTRUE	1.00895	0.193479	0.208728
ZGLP1	16.6472	1.00017	0.0203765	TRUE	25.3913	-0.11124	0.794797	UNTRUE	18.9918	1.10547	0.00269872	TRUE	0.337231	0.15918	0.337146
FREM3	16.6765	-1.08292	0.0144392	TRUE	12.8629	-0.255998	0.677832	UNTRUE	19.2396	-0.811427	0.1615	UNTRUE	0.205147	0.417417	0.498501
SYPL2	16.7047	1.04105	0.0113637	TRUE	18.3452	0.979023	0.103159	UNTRUE	11.983	0.072099	0.924522	UNTRUE	0.395776	0.4431	0.245969
PACRG	16.709	-1.2748	7.76e-06	TRUE	12.2962	-0.420185	0.544177	UNTRUE	19.8038	-0.8528	0.0747708	UNTRUE	0.254497	0.469806	0.169083
TTLL2	16.7183	-1.59167	0.00135707	TRUE	15.2993	-1.24775	0.0345204	TRUE	24.4364	-0.335532	0.382462	UNTRUE	0.419926	0.26554	0.305722
MIR4513	16.7212	1.16856	0.000273963	TRUE	21.7621	0.483707	0.115997	UNTRUE	14.5512	0.695396	0.0764904	UNTRUE	0.190212	0.201744	0.293492
LINC00525	16.7262	1.86493	0.000132127	TRUE	20.2761	1.22561	0.0427819	TRUE	9.81005	0.648491	0.339912	UNTRUE	0.478368	0.425776	0.32082
SERPINA9	16.7404	4.03147	0.0103519	TRUE	7.85414	0.816502	0.507304	UNTRUE	3.52149	1.25376	0.344748	UNTRUE	1.64522	1.49322	0.420971
TMPRSS5	16.7451	1.10697	0.00038183	TRUE	20.2533	0.626739	0.0565157	UNTRUE	13.5947	0.479344	0.2402	UNTRUE	0.219202	0.22241	0.274542
SLC17A1	16.7731	-2.53195	6.4e-09	TRUE	8.71061	-1.15475	0.0680496	UNTRUE	21.3554	-1.3726	0.000169788	TRUE	0.317281	0.305075	0.310105
LOC100270746	16.7912	-1.26393	0.0021396	TRUE	14.9567	-0.829569	0.121118	UNTRUE	22.4018	-0.442495	0.163217	UNTRUE	0.393251	0.248697	0.194223
LOC101927120	16.8107	-1.47296	0.036332	TRUE	9.90903	-0.0712232	0.95047	UNTRUE	18.4631	-1.38715	0.00203616	TRUE	0.555498	0.259465	0.478502
PPBP	16.8328	3.03932	5.91e-06	TRUE	18.897	2.61856	0.00145738	TRUE	4.58102	0.441926	0.53503	UNTRUE	0.874691	0.271876	0.208233
MIR194-1	16.8378	-1.05686	0.0457965	TRUE	15.0951	-0.603307	0.425509	UNTRUE	21.1356	-0.455829	0.315951	UNTRUE	0.498813	0.382383	0.284393
CCDC158	16.8796	-1.63205	5.09e-07	TRUE	10.0596	-0.310245	0.601932	UNTRUE	19.281	-1.31129	0.00128779	TRUE	0.181251	0.361927	0.277747
LOC148709	16.9496	-1.2831	0.00142992	TRUE	12.6027	-0.436187	0.504581	UNTRUE	20.3707	-0.855475	0.0426188	UNTRUE	0.351993	0.372976	0.300854
PRSS1	16.9642	3.53264	2e-05	TRUE	19.9457	2.534	0.0031033	TRUE	4.29332	0.955106	0.171915	UNTRUE	1.03004	0.20764	0.274787
MIR378I	17.0491	2.94473	6.9e-06	TRUE	28.9063	0.403622	0.635401	UNTRUE	14.3757	2.54832	0.000461344	TRUE	0.620896	0.652285	0.324707
STMND1	17.0698	-1.65007	0.000805145	TRUE	15.759	-1.33541	0.0375052	TRUE	25.303	-0.301518	0.544981	UNTRUE	0.403144	0.397122	0.34952
TSSC2	17.0825	1.55435	0.00349043	TRUE	20.1506	1.13756	0.0700185	UNTRUE	10.8662	0.423618	0.3775	UNTRUE	0.612466	0.286073	0.226397
FCGR1C	17.0858	3.3551	3.94e-05	TRUE	21.8897	1.86758	0.025615	TRUE	6.29582	1.50993	0.0400566	TRUE	1.53079	0.425439	0.311937
CRABP2	17.1079	2.04735	6.38e-06	TRUE	21.9904	1.09365	0.0948876	UNTRUE	10.498	0.962944	0.117812	UNTRUE	0.524275	0.503234	0.211224
SCO2	17.12	1.74751	0.00014712	TRUE	27.1118	0.166452	0.829183	UNTRUE	16.8358	1.58249	0.00118358	TRUE	0.51826	0.507203	0.213184
LINC00961	17.133	-1.0544	0.012015	TRUE	15.6664	-0.688641	0.112397	UNTRUE	22.1427	-0.361511	0.518948	UNTRUE	0.180912	0.342052	0.472765
C3orf20	17.1472	1.86469	3e-06	TRUE	23.2789	0.748852	0.147151	UNTRUE	12.5354	1.12574	0.00825075	TRUE	0.471355	0.351192	0.142234
HAND2-AS1	17.1711	-0.810717	0.24391	UNTRUE	9.66343	1.23653	0.114999	UNTRUE	14.5361	-2.03902	0.00041073	TRUE	0.590072	0.272106	0.550899
FSTL4	17.2112	-0.906311	0.0274521	UNTRUE	12.0644	0.285058	0.624192	UNTRUE	17.483	-1.1903	0.00271388	TRUE	0.319243	0.277743	0.401615
LINC00664	17.2288	1.09545	0.0193232	TRUE	17.7927	1.32066	0.0371407	TRUE	10.9842	-0.220411	0.752483	UNTRUE	0.497455	0.403373	0.283901
GUSBP3	17.2313	-0.690218	0.101223	UNTRUE	12.167	0.487704	0.379082	UNTRUE	16.5172	-1.1679	0.00426066	TRUE	0.343137	0.271842	0.344682
ATP1A3	17.2333	1.51537	3.15e-05	TRUE	24.4175	0.380132	0.224348	UNTRUE	15.4138	1.14179	0.00227823	TRUE	0.243506	0.169535	0.32892
CCDC67	17.2365	-0.891325	0.00534888	UNTRUE	19.9302	-1.04927	0.0346746	TRUE	25.6149	0.15239	0.751678	UNTRUE	0.290884	0.417539	0.178833
LOC100129697	17.2459	1.66328	2.86e-06	TRUE	24.3159	0.509203	0.226862	UNTRUE	14.3609	1.16163	0.00527661	TRUE	0.298864	0.311392	0.236824
KCNIP4-IT1	17.2856	-2.22464	0.000215779	TRUE	12.9622	-1.55845	0.115697	UNTRUE	25.0238	-0.658555	0.470891	UNTRUE	0.39922	0.836904	0.592911
ATE1-AS1	17.29	-0.724043	0.0845194	UNTRUE	12.3994	0.380193	0.474928	UNTRUE	17.0256	-1.10192	0.0267835	TRUE	0.223478	0.313902	0.448969
SLC5A12	17.4076	-3.58855	1.08e-14	TRUE	4.26216	-0.954624	0.250965	UNTRUE	20.0634	-2.62478	3.89e-08	TRUE	0.194568	0.363465	0.392094
LRRC3B	17.4157	-2.44633	1.93e-07	TRUE	10.843	-1.43834	0.170271	UNTRUE	23.8323	-1.01198	0.147929	UNTRUE	0.389287	0.735729	0.269646
SALL4	17.4324	1.14546	0.00507558	TRUE	20.0145	0.932034	0.102023	UNTRUE	12.6173	0.225203	0.72468	UNTRUE	0.433888	0.419727	0.246649
SHANK2-AS1	17.4484	-1.06497	0.0446084	TRUE	16.835	-0.801498	0.213311	UNTRUE	23.5717	-0.255326	0.542434	UNTRUE	0.494592	0.280669	0.294386
MESP2	17.4621	-2.01938	3.45e-07	TRUE	14.3279	-1.48997	0.00888487	TRUE	25.6826	-0.532464	0.203107	UNTRUE	0.305637	0.38737	0.305251
KCNB2	17.4937	-1.98493	5.14e-06	TRUE	14.9004	-1.51631	0.010245	TRUE	26.0521	-0.463269	0.324772	UNTRUE	0.326164	0.405761	0.369544
POMC	17.5533	1.122	0.0296555	TRUE	22.7971	0.42523	0.474389	UNTRUE	15.5502	0.700897	0.253329	UNTRUE	0.430644	0.406553	0.425774
SYT4	17.556	-1.15252	0.00344286	TRUE	13.5339	-0.369147	0.650751	UNTRUE	20.6793	-0.776059	0.141275	UNTRUE	0.371478	0.502257	0.242987
S100A3	17.6004	3.44842	2.59e-08	TRUE	22.2998	1.8583	0.00895485	TRUE	6.31774	1.59811	0.00391018	TRUE	0.75624	0.351466	0.130758
WNT10B	17.6916	1.83505	8.37e-05	TRUE	25.4369	0.536002	0.307012	UNTRUE	14.3781	1.29847	0.00315638	TRUE	0.449904	0.316298	0.277398
LINC01351	17.7074	-1.98334	0.00103846	TRUE	12.7649	-1.19758	0.25827	UNTRUE	24.1192	-0.788367	0.137242	UNTRUE	0.518062	0.596249	0.149721
HPN	17.7892	2.44731	0.00135308	TRUE	32.4563	0.0314221	0.980642	UNTRUE	18.9487	2.42062	0.000166363	TRUE	0.868006	0.642268	0.354712
CECR3	17.7972	-1.35202	0.00317665	TRUE	11.2699	-0.0939364	0.888594	UNTRUE	19.6392	-1.24617	0.0116108	TRUE	0.279668	0.314755	0.490763
PNMA3	17.8299	1.90289	0.000238414	TRUE	27.1811	0.3684	0.467887	UNTRUE	15.7219	1.5323	0.00488022	TRUE	0.400285	0.337712	0.399407
LOC101928674	17.8309	4.14363	2.66e-08	TRUE	26.0659	1.24371	0.126536	UNTRUE	8.66779	2.89155	2.48e-05	TRUE	0.89863	0.526273	0.155394
UOX	17.8595	-2.42212	4.87e-12	TRUE	11.8784	-1.55704	0.00323883	TRUE	25.232	-0.875144	0.00777543	UNTRUE	0.248635	0.324857	0.243789
DOK5	17.8618	1.47572	0.000628395	TRUE	19.6488	1.37068	0.0161634	TRUE	10.5104	0.116334	0.86734	UNTRUE	0.469694	0.369295	0.257728
SH3GL2	17.8776	-1.67972	0.000229084	TRUE	14.9983	-1.17759	0.151449	UNTRUE	25.2009	-0.506241	0.398947	UNTRUE	0.422678	0.586671	0.256215
HSD17B3	17.8974	-1.641	2.34e-05	TRUE	10.0905	-0.182738	0.753821	UNTRUE	20.019	-1.45015	3.96e-05	TRUE	0.287521	0.196905	0.361249
NTN3	17.9064	1.2081	0.000276684	TRUE	25.4661	0.171095	0.708147	UNTRUE	17.9403	1.04289	0.0050675	TRUE	0.281591	0.30292	0.248635
NAALADL2-AS3	17.9307	-2.03676	4.89e-05	TRUE	12.4677	-1.17689	0.0607433	UNTRUE	24.1069	-0.854719	0.0115344	UNTRUE	0.423299	0.255179	0.313136
ZNRF3-AS1	17.9449	-1.41436	0.000277087	TRUE	13.0325	-0.544429	0.335121	UNTRUE	21.8977	-0.866493	0.0136494	UNTRUE	0.3412	0.298869	0.272983
PPM1N	17.9557	1.76701	6.09e-06	TRUE	20.9526	1.36317	0.00344094	TRUE	10.0772	0.40956	0.420179	UNTRUE	0.403691	0.27651	0.234079
PCDHA11	17.9572	-1.05345	0.00248154	TRUE	12.5856	-0.00602008	0.994793	UNTRUE	19.4785	-1.05285	0.0201906	TRUE	0.314954	0.421949	0.261764
FAM92B	17.9676	1.88672	3.19e-05	TRUE	22.6888	1.1834	0.020451	TRUE	10.8526	0.74611	0.317912	UNTRUE	0.786679	0.488314	0.405651
CAPN14	17.9797	2.93131	4.43e-08	TRUE	30.9077	0.353711	0.64105	UNTRUE	15.5552	2.58783	4.36e-05	TRUE	0.516739	0.61197	0.24875
CD1A	17.9998	2.17635	4.22e-06	TRUE	25.6561	0.740682	0.196454	UNTRUE	12.9367	1.4435	0.00234935	TRUE	0.534384	0.382639	0.222447
RPL13AP20	18.0517	-1.94917	6.63e-09	TRUE	13.8179	-1.24749	0.0407869	TRUE	25.1589	-0.698775	0.158019	UNTRUE	0.23997	0.496735	0.271021
SPATC1	18.0538	1.91859	0.000487958	TRUE	22.016	1.26287	0.0378573	TRUE	10.3946	0.634987	0.097484	UNTRUE	0.677064	0.174776	0.204569
KRT80	18.0743	4.18482	6.14e-10	TRUE	23.7821	1.85714	0.0110196	TRUE	6.1608	2.33679	0.000605085	TRUE	0.800064	0.42617	0.159577
HSF5	18.0752	1.65253	0.00029751	TRUE	25.795	0.444398	0.551587	UNTRUE	15.5457	1.21176	0.0536764	UNTRUE	0.463104	0.605726	0.307342
DPYSL4	18.0759	1.23982	0.00180464	TRUE	22.289	0.696456	0.267746	UNTRUE	14.2303	0.548206	0.39357	UNTRUE	0.382746	0.507526	0.281854
TAT	18.0923	-1.65093	0.00421928	TRUE	12.0215	-0.589027	0.525066	UNTRUE	21.9532	-1.0629	0.0793671	UNTRUE	0.456	0.538748	0.484992
XACT	18.1037	-1.52242	0.0139491	TRUE	20.2397	-1.58267	0.0248916	TRUE	29.736	0.0863561	0.872721	UNTRUE	0.492877	0.349724	0.371602
SPESP1	18.157	1.27768	0.0173	TRUE	29.9506	-0.213305	0.771438	UNTRUE	21.6854	1.48839	0.0263155	TRUE	0.359907	0.606407	0.479379
MIR5571	18.1635	4.04543	1.59e-15	TRUE	25.0661	1.52042	0.00734288	TRUE	7.48742	2.53564	0.000267468	TRUE	0.395314	0.494183	0.157609
TMEM200C	18.1998	1.98408	4.2e-06	TRUE	23.232	1.07674	0.0622552	UNTRUE	11.2946	0.913897	0.116972	UNTRUE	0.465631	0.456413	0.258942
TEDDM1	18.2228	-1.17479	0.00166088	TRUE	12.673	-0.0972147	0.888183	UNTRUE	20.2327	-1.09799	6.88e-05	TRUE	0.407489	0.208324	0.176385
SLC5A8	18.2273	-0.900377	0.182025	UNTRUE	27.8453	-1.58089	0.00860068	TRUE	33.597	0.679942	0.112397	UNTRUE	0.529265	0.221739	0.485074
GIF	18.2566	0.832743	0.0607391	UNTRUE	27.5794	-0.224308	0.776516	UNTRUE	21.8589	1.05568	0.0263672	TRUE	0.498996	0.548931	0.179233
IRG1	18.2569	7.26762	1.03e-06	TRUE	21.013	4.23619	0.00143373	TRUE	1.11124	3.04269	0.0464595	TRUE	4.26853	0.362323	0.108591
ANKLE1	18.2692	2.24926	9.75e-06	TRUE	25.4976	0.858028	0.12696	UNTRUE	12.2659	1.39978	0.0362353	TRUE	0.416644	0.486911	0.373572
TMEM217	18.2986	1.52152	7.44e-05	TRUE	26.2502	0.357355	0.541862	UNTRUE	16.4344	1.17197	0.00815278	TRUE	0.416352	0.431763	0.193306
SLC4A9	18.3138	-0.563087	0.0404836	UNTRUE	13.2402	0.623672	0.124166	UNTRUE	16.8782	-1.18005	0.000133491	TRUE	0.21388	0.222813	0.163243
LOC101927243	18.3658	0.971617	0.0455473	UNTRUE	18.9537	1.20204	0.0362362	TRUE	12.2859	-0.224164	0.62231	UNTRUE	0.560179	0.236473	0.195582
FGF10-AS1	18.4523	0.979917	0.0246213	UNTRUE	17.9841	1.5183	0.00253491	TRUE	11.3071	-0.53489	0.297095	UNTRUE	0.425694	0.260246	0.320913
LOC101928794	18.4545	-0.83857	0.0455024	UNTRUE	12.9513	0.321252	0.465056	UNTRUE	18.3725	-1.16368	0.00282603	TRUE	0.284499	0.135235	0.421112
LOC100506125	18.4977	-1.29197	0.000461895	TRUE	16.209	-0.827294	0.0797042	UNTRUE	24.5239	-0.464802	0.0763402	UNTRUE	0.38889	0.182526	0.171012
CABP4	18.4985	1.158	0.000111347	TRUE	26.6332	0.14944	0.686961	UNTRUE	18.5956	1.01655	0.00257553	TRUE	0.208108	0.22705	0.254757
LINC00900	18.5404	0.775309	0.0334631	UNTRUE	18.8525	1.06063	0.0184604	TRUE	13.3493	-0.276106	0.502523	UNTRUE	0.385865	0.236127	0.168423
PTPRD-AS1	18.5406	-1.34127	0.00687053	TRUE	16.5031	-0.911035	0.130481	UNTRUE	25.1856	-0.427233	0.365989	UNTRUE	0.419014	0.349119	0.383415
LOC101927973	18.5459	-1.75594	2.71e-07	TRUE	12.4764	-0.800408	0.114792	UNTRUE	23.3571	-0.954034	0.0296586	UNTRUE	0.168502	0.396107	0.34296
GPR19	18.5959	1.46271	1.21e-07	TRUE	25.3947	0.475815	0.271312	UNTRUE	15.8181	0.991097	0.0149888	UNTRUE	0.23145	0.391929	0.140657
LOC101928333	18.6806	-1.484	0.00727843	TRUE	15.4728	-0.927991	0.245564	UNTRUE	25.0372	-0.54821	0.395951	UNTRUE	0.442747	0.562108	0.470317
LOC102724661	18.6854	-3.31242	2.82e-07	TRUE	4.3873	-0.420479	0.69936	UNTRUE	20.8444	-2.89968	4.94e-07	TRUE	0.362561	0.34884	0.648539
MLC1	18.6986	2.30884	3.01e-06	TRUE	32.5348	0.120399	0.892654	UNTRUE	18.8154	2.20559	0.00274089	TRUE	0.387328	0.759829	0.365375
PEX5L	18.7509	0.78221	0.0388418	UNTRUE	19.2162	1.04846	0.00594593	TRUE	13.5541	-0.266535	0.574469	UNTRUE	0.312992	0.181634	0.311799
MIR548I2	18.7582	-1.88914	0.00236211	TRUE	14.0318	-1.16201	0.146374	UNTRUE	25.7404	-0.7239	0.148074	UNTRUE	0.475608	0.425634	0.448857
IL12A	18.8	1.022	0.00687574	TRUE	21.9028	0.741222	0.0718513	UNTRUE	14.644	0.283359	0.594905	UNTRUE	0.303039	0.28554	0.304418
RPLP0P2	18.8532	-1.02321	0.00555994	TRUE	9.53854	0.354454	0.579277	UNTRUE	17.6272	-1.7178	6.78e-06	TRUE	1.63395	0.340723	0.254354
LOC102724050	18.9691	1.46469	0.00382954	TRUE	22.2838	1.07818	0.071587	UNTRUE	12.5313	0.395226	0.580585	UNTRUE	0.49018	0.431681	0.387725
OR8D4	19.0164	-2.34622	0.000513856	TRUE	13.1309	-1.53552	0.11869	UNTRUE	26.9571	-0.803192	0.193114	UNTRUE	0.485015	0.60098	0.476864
ADAMTS18	19.0773	1.1451	0.0153667	TRUE	22.3568	0.835396	0.10096	UNTRUE	14.3128	0.312244	0.582081	UNTRUE	0.473785	0.307092	0.350784
ASPHD1	19.0938	1.94612	0.0025606	TRUE	23.3706	1.24362	0.100291	UNTRUE	11.1943	0.737115	0.0554993	UNTRUE	0.835299	0.235188	0.197768
C8orf31	19.0942	1.31131	0.000408913	TRUE	22.213	1.00216	0.016808	TRUE	13.2293	0.307527	0.39567	UNTRUE	0.415764	0.151746	0.156984
LINC00974	19.109	-2.14252	5.88e-06	TRUE	15.8241	-1.63629	0.0151732	TRUE	28.7183	-0.51039	0.223151	UNTRUE	0.405278	0.411897	0.277305
TMEM252	19.1092	-0.800856	0.04174	UNTRUE	13.2738	0.415481	0.531379	UNTRUE	18.6241	-1.19893	0.0169413	TRUE	0.325104	0.412897	0.378218
GPR84	19.1857	2.4418	8.27e-09	TRUE	27.3909	1.08002	0.0276633	TRUE	11.8795	1.4407	0.0130163	TRUE	1.95559	0.473999	0.287306
LOC400997	19.2358	1.37507	0.00274679	TRUE	24.5422	0.653855	0.246515	UNTRUE	15.2427	0.727004	0.2034	UNTRUE	0.443639	0.428991	0.355526
STX1B	19.2421	1.855	8.77e-11	TRUE	25.7518	0.824526	0.018544	UNTRUE	13.7119	1.04275	0.0162725	TRUE	0.159301	0.330523	0.22383
SVOPL	19.2496	-3.37889	9.86e-06	TRUE	7.55052	-1.61046	0.0371803	TRUE	24.6052	-1.75002	0.0430868	TRUE	0.188434	0.562584	1.02883
MT1A	19.3038	-1.80841	7.51e-05	TRUE	14.4001	-1.07426	0.26612	UNTRUE	25.9878	-0.725893	0.393163	UNTRUE	0.348742	0.7762	0.453474
PF4	19.3334	2.63605	2.88e-15	TRUE	37.852	-0.123115	0.854243	UNTRUE	22.4791	2.75684	1.39e-07	TRUE	0.254353	0.624841	0.178716
SCN2B	19.3492	-0.728268	0.0876512	UNTRUE	13.2212	0.547882	0.403946	UNTRUE	18.3414	-1.26041	0.00754391	TRUE	0.386887	0.376568	0.345866
NMU	19.3576	1.33605	0.0362006	TRUE	27.3382	0.303452	0.740913	UNTRUE	18.059	1.03583	0.0760173	UNTRUE	0.701657	0.536168	0.364782
CORO6	19.3806	1.2506	3.78e-05	TRUE	24.7514	0.566248	0.0883864	UNTRUE	15.91	0.687028	0.0643608	UNTRUE	0.236284	0.261337	0.220517
RNF223	19.393	-1.48693	0.000740841	TRUE	18.9649	-1.26659	0.0468596	TRUE	28.7606	-0.227783	0.662829	UNTRUE	0.402936	0.458148	0.297608
FGFBP2	19.4022	-0.835554	0.108672	UNTRUE	13.1866	0.448369	0.495305	UNTRUE	18.7503	-1.2776	0.0169735	TRUE	0.39839	0.351329	0.497393
LOC102724890	19.4029	-2.73044	3.23e-08	TRUE	13.9142	-2.03408	0.0220679	TRUE	29.3613	-0.709951	0.266712	UNTRUE	0.332442	0.649945	0.367113
DKK1	19.4261	2.57189	0.00426782	TRUE	22.846	1.91632	0.0833156	UNTRUE	7.82016	0.667334	0.372566	UNTRUE	1.21688	0.518674	0.299689
ELOVL2	19.4481	2.12044	7.22e-05	TRUE	20.696	2.2994	0.000378049	TRUE	7.27099	-0.174919	0.81154	UNTRUE	0.624611	0.265519	0.320083
FLJ31104	19.4911	-1.10055	8.78e-05	TRUE	17.378	-0.646295	0.0525607	UNTRUE	24.9786	-0.448004	0.0896325	UNTRUE	0.223251	0.157065	0.211398
MIR200A	19.5284	-0.843174	0.172136	UNTRUE	24.9378	-1.17155	0.0476272	TRUE	30.6847	0.328902	0.56661	UNTRUE	0.476572	0.362365	0.509293
LINC01503	19.5499	1.69339	1.39e-05	TRUE	24.2232	1.03414	0.0502527	UNTRUE	12.756	0.669805	0.21734	UNTRUE	0.383416	0.427488	0.246204
NPHS1	19.5544	4.15705	1.27e-05	TRUE	23.9844	2.37232	0.0187009	TRUE	4.90763	1.77722	0.066387	UNTRUE	1.07776	0.48495	0.272285
LINC00243	19.5962	2.02649	5.94e-08	TRUE	28.8945	0.530513	0.247758	UNTRUE	15.8352	1.50272	0.000803475	TRUE	0.321627	0.380928	0.252198
SNORD21	19.5997	-1.0718	0.010238	TRUE	19.0936	-0.840704	0.0979225	UNTRUE	26.487	-0.224196	0.680315	UNTRUE	0.329201	0.3825	0.386208
PTPRVP	19.6343	2.49217	5.1e-07	TRUE	27.1593	1.00956	0.0129015	TRUE	12.0163	1.47594	0.0034741	TRUE	0.423667	0.215671	0.348215
LOC101927418	19.6419	-1.09474	1.23e-05	TRUE	15.0863	-0.284949	0.431091	UNTRUE	22.6578	-0.801449	0.000882768	UNTRUE	0.201628	0.140497	0.150983
COL18A1-AS2	19.6527	1.69989	0.00827704	TRUE	23.5108	1.18309	0.0540755	UNTRUE	12.0439	0.512479	0.453597	UNTRUE	0.652645	0.29015	0.467122
PHYHIP	19.6857	-1.00499	0.0212703	TRUE	12.444	0.432159	0.479283	UNTRUE	19.3535	-1.4366	6e-07	TRUE	0.459464	0.143661	0.23348
ONECUT2	19.6899	-1.2832	0.00107734	TRUE	14.1343	-0.531617	0.465396	UNTRUE	23.3422	-0.866922	0.0743504	UNTRUE	1.76157	0.539873	0.26341
LIX1	19.7057	2.04163	0.000374758	TRUE	28.8639	0.584683	0.471895	UNTRUE	15.5664	1.46253	0.0254518	TRUE	0.67143	0.625569	0.339064
LOC100507506	19.7063	-1.28218	0.000787982	TRUE	15.9823	-0.646047	0.206861	UNTRUE	24.6726	-0.623078	0.0554218	UNTRUE	0.370923	0.260289	0.247706
LEFTY2	19.7237	-0.511601	0.627051	UNTRUE	12.1027	1.46536	0.134027	UNTRUE	15.6556	-1.96328	0.0108585	TRUE	0.831884	0.334043	0.862761
IGSF11	19.7489	-1.43657	0.000358848	TRUE	13.1637	-0.31813	0.672896	UNTRUE	22.7745	-1.10181	0.0628477	UNTRUE	0.240134	0.523823	0.460346
CHST13	19.7593	-2.25737	0.000683541	TRUE	9.03531	-0.488312	0.588003	UNTRUE	22.8342	-1.76234	0.00191158	TRUE	0.457398	0.378269	0.680266
IL21R-AS1	19.7707	3.06566	3.06e-08	TRUE	29.3309	0.912765	0.133592	UNTRUE	12.316	2.15747	0.0015689	TRUE	0.505782	0.537131	0.311891
LINC01558	19.7843	-1.32392	0.0153402	TRUE	14.9076	-0.490379	0.501764	UNTRUE	24.0391	-0.833925	0.0712445	UNTRUE	0.478129	0.358673	0.454297
AGXT	19.8066	-1.69117	0.00671205	TRUE	16.1779	-1.11715	0.130393	UNTRUE	27.4362	-0.569117	0.125431	UNTRUE	0.534346	0.250383	0.368896
DDC-AS1	19.879	-2.64875	1.8e-07	TRUE	10.6792	-1.39234	0.120392	UNTRUE	26.3017	-1.28226	0.00711783	TRUE	0.387147	0.505671	0.310399
C1QTNF1-AS1	19.9051	-2.16902	3.11e-06	TRUE	8.10499	-0.0511008	0.957434	UNTRUE	21.5581	-2.11594	2.55e-06	TRUE	0.370503	0.33632	0.436191
KLK12	19.9112	2.61365	6.75e-05	TRUE	34.0838	0.270117	0.810543	UNTRUE	18.3547	2.34887	0.00011252	TRUE	0.848549	0.714153	0.187338
MARCO	19.9802	2.6659	0.0117025	TRUE	22.1516	2.46066	0.0148929	TRUE	6.24793	0.182465	0.882683	UNTRUE	2.27211	0.395643	0.562879
PLIN1	19.9843	-1.58596	3.34e-06	TRUE	14.14	-0.651431	0.0969525	UNTRUE	24.7471	-0.921976	0.00785383	UNTRUE	0.206171	0.247158	0.34265
CLEC6A	20.016	5.01236	4.06e-18	TRUE	32.5311	1.05476	0.0382224	TRUE	11.0175	4.04423	2.92e-07	TRUE	0.92392	0.597763	0.140715
TNN	20.0244	-1.42392	0.022535	TRUE	9.65699	0.652006	0.230191	UNTRUE	19.3816	-2.08208	0.00224892	TRUE	0.270004	0.291772	0.839556
C6	20.039	-1.99866	0.000108696	TRUE	9.84912	-0.331199	0.697874	UNTRUE	22.7388	-1.6473	6.27e-06	TRUE	0.468229	0.294008	0.342035
SLC4A3	20.1838	1.12808	0.00246526	TRUE	25.0066	0.568749	0.174431	UNTRUE	16.7674	0.562484	0.244887	UNTRUE	0.298452	0.31819	0.331873
FGF10	20.2218	1.76349	0.000478697	TRUE	22.8435	1.55156	0.00584838	TRUE	10.6185	0.197106	0.707021	UNTRUE	0.598188	0.228388	0.281318
PLA2G4D	20.2547	2.57023	0.000176793	TRUE	33.094	0.410825	0.673725	UNTRUE	17.2542	2.17405	2.36e-06	TRUE	0.95473	0.47824	0.201176
C12orf79	20.2656	1.13234	0.0103579	TRUE	26.3216	0.426267	0.287518	UNTRUE	17.8005	0.699882	0.191988	UNTRUE	0.278631	0.309834	0.420193
ICAM5	20.299	1.69039	5.93e-05	TRUE	28.4745	0.540084	0.303412	UNTRUE	16.4899	1.15027	0.0131841	TRUE	0.418214	0.405791	0.288354
LRRC55	20.3189	1.41633	0.000545238	TRUE	23.9222	0.996893	0.0842838	UNTRUE	13.9454	0.414195	0.553494	UNTRUE	0.39064	0.496479	0.349607
LOC101928978	20.3221	-2.31466	0.00237718	TRUE	10.3813	-0.847762	0.503813	UNTRUE	24.8799	-1.45621	0.0289026	TRUE	0.582383	0.627324	0.534446
TTC24	20.3411	3.09214	3.98e-07	TRUE	36.2047	0.275509	0.780444	UNTRUE	18.4473	2.82739	7.74e-05	TRUE	0.697454	0.76185	0.258136
MAEL	20.3822	-3.03123	2.8e-14	TRUE	7.04367	-0.920394	0.0936986	UNTRUE	24.0936	-2.10499	7.36e-11	TRUE	0.272078	0.203461	0.321287
LINC01197	20.413	1.00803	0.02106	TRUE	23.065	0.840061	0.200822	UNTRUE	15.4273	0.181518	0.814162	UNTRUE	0.458386	0.528053	0.327559
DLGAP1	20.4369	-1.31909	0.000434367	TRUE	13.6969	-0.177072	0.704739	UNTRUE	23.1051	-1.11857	0.00504441	TRUE	0.186921	0.246572	0.42006
VSTM2A-OT1	20.4648	-3.38005	2.89e-06	TRUE	9.11006	-1.89072	0.141	UNTRUE	27.3768	-1.50056	0.0222436	TRUE	0.440822	0.711894	0.375556
TMEFF2	20.4745	-1.52245	0.00207312	TRUE	11.0437	0.11148	0.888578	UNTRUE	21.5895	-1.62759	0.00533951	TRUE	0.296446	0.408712	0.581359
LOC100507472	20.5758	-1.61527	1.1e-06	TRUE	16.0371	-0.922019	0.0399086	UNTRUE	27.3985	-0.70326	0.0180606	UNTRUE	0.303014	0.260006	0.236421
FER1L6-AS2	20.6997	-2.06151	6.19e-08	TRUE	13.8256	-1.11807	0.0815646	UNTRUE	27.3606	-0.938867	0.0360665	UNTRUE	0.323943	0.472881	0.316771
ZFAT-AS1	20.7562	1.07968	9.98e-05	TRUE	23.5149	0.895905	0.0324531	UNTRUE	15.344	0.190972	0.696359	UNTRUE	0.307435	0.342289	0.153761
RNF217-AS1	20.7831	-0.90509	0.00487765	UNTRUE	15.0844	0.128396	0.825836	UNTRUE	21.6904	-1.02238	0.00216201	TRUE	0.297582	0.285608	0.228785
HHIP-AS1	20.7866	-1.00431	0.0168904	TRUE	16.4643	-0.253323	0.751928	UNTRUE	23.831	-0.732671	0.0548947	UNTRUE	0.471759	0.381413	0.179087
S1PR5	20.8977	2.72512	5.48e-09	TRUE	26.2384	1.59511	0.00538031	TRUE	9.38122	1.13539	0.0216923	TRUE	0.54088	0.368275	0.171514
LINC00884	20.9194	1.98379	2.4e-05	TRUE	25.9485	1.20495	0.0296901	TRUE	12.2569	0.786592	0.0392428	UNTRUE	0.596799	0.266211	0.165429
KEL	21.0047	2.58636	0.00021449	TRUE	30.7688	0.804178	0.344517	UNTRUE	14.3051	1.77932	0.00546504	TRUE	0.896313	0.556537	0.358501
FAM83A	21.0074	4.1279	1.07e-08	TRUE	56.2752	-0.680572	0.603591	UNTRUE	35.3643	4.8103	1.54e-06	TRUE	0.944062	1.31684	0.105729
CCL4L2	21.0859	3.67599	9.01e-07	TRUE	25.7715	2.24623	0.0210128	TRUE	6.05768	1.44191	0.181469	UNTRUE	0.903712	0.636033	0.303182
MS4A10	21.1005	-5.00168	5.2e-10	TRUE	2.05667	-0.888229	NA	UNTRUE	23.2438	-4.08243	1.23e-06	TRUE	0.220116	0.391582	0.955073
LOC101927157	21.1037	-2.1061	5.33e-11	TRUE	12.6995	-0.95248	0.0260178	UNTRUE	26.9105	-1.14658	0.000681955	TRUE	0.1784	0.287677	0.297853
SNAP91	21.1303	1.88164	0.00663389	TRUE	31.6607	0.409717	0.738765	UNTRUE	18.3665	1.47721	0.0743857	UNTRUE	0.87024	0.843694	0.392511
ADM5	21.1311	1.19939	9.14e-05	TRUE	27.5705	0.485155	0.160347	UNTRUE	18.1362	0.716956	0.0306349	UNTRUE	0.273609	0.252613	0.211085
TIPARP-AS1	21.1427	-1.08549	8.13e-05	TRUE	18.1342	-0.541711	0.184684	UNTRUE	26.0293	-0.533297	0.0953597	UNTRUE	0.229504	0.290723	0.231376
LRRTM1	21.1707	-1.87403	0.000253751	TRUE	10.3155	-0.13715	0.882554	UNTRUE	23.2866	-1.72235	0.00180916	TRUE	0.379719	0.42495	0.524385
SERPINB2	21.2421	5.43711	4.28e-07	TRUE	23.3663	4.74676	0.000184055	TRUE	1.31914	0.683689	0.605029	UNTRUE	1.91572	0.21867	0.16456
PCDHA9	21.2745	-1.42761	0.000366366	TRUE	15.7768	-0.615415	0.343807	UNTRUE	26.3159	-0.812782	0.119204	UNTRUE	0.314926	0.503723	0.387538
KLHL6-AS1	21.2782	1.92977	5.27e-08	TRUE	26.8015	1.10526	0.0149285	TRUE	13.0987	0.83311	0.0746004	UNTRUE	0.379789	0.355399	0.216874
AMER3	21.2844	-1.82704	0.00166529	TRUE	16.5227	-1.16656	0.13156	UNTRUE	29.3695	-0.658752	0.160916	UNTRUE	0.504915	0.445842	0.377713
FGF14	21.4269	-1.39984	5.56e-06	TRUE	12.9863	-0.0295412	0.97619	UNTRUE	23.2009	-1.34541	0.00897271	TRUE	0.285427	0.523543	0.234791
FBXO2	21.4321	2.28693	7.19e-05	TRUE	25.1164	1.72798	0.0127284	TRUE	9.64111	0.568084	0.394566	UNTRUE	0.669557	0.400249	0.321031
C9orf139	21.4972	1.91918	1.22e-07	TRUE	30.5043	0.646775	0.0619445	UNTRUE	16.4908	1.27604	0.00146253	TRUE	0.281376	0.254734	0.282201
TGM1	21.551	1.28086	0.00044908	TRUE	27.9214	0.559343	0.0714621	UNTRUE	17.934	0.727244	0.092116	UNTRUE	0.242041	0.233831	0.354754
LRFN1	21.5867	1.15906	0.00393181	TRUE	27.7959	0.481228	0.25303	UNTRUE	18.5414	0.672761	0.035786	UNTRUE	0.425787	0.156006	0.274633
MAFG-AS1	21.6174	1.63505	1.24e-06	TRUE	28.6348	0.708727	0.0885064	UNTRUE	16.4494	0.93308	0.00723867	UNTRUE	0.376201	0.288735	0.159021
ASGR2	21.6474	2.26461	0.000164615	TRUE	24.3169	2.02421	0.00406835	TRUE	8.7264	0.223133	0.707726	UNTRUE	0.797441	0.266988	0.265301
TTBK1	21.6492	-0.367471	0.327585	UNTRUE	16.5747	0.707289	0.0680307	UNTRUE	19.3549	-1.07042	0.0072901	TRUE	0.230288	0.260509	0.370582
ZRANB2-AS2	21.7175	-1.64613	4.19e-07	TRUE	11.7676	-0.0859391	0.866	UNTRUE	23.8383	-1.54733	1.12e-06	TRUE	0.219509	0.192931	0.320437
MLLT4-AS1	21.7226	-1.48666	1.09e-07	TRUE	13.7169	-0.270782	0.689839	UNTRUE	24.7668	-1.2277	0.000544332	TRUE	0.301158	0.40922	0.124159
FGF1	21.7278	0.6917	0.12381	UNTRUE	21.408	1.08819	0.036893	TRUE	15.7222	-0.382525	0.305311	UNTRUE	0.513902	0.22651	0.223604
HPCA	21.7346	-1.54379	6.16e-05	TRUE	17.2455	-0.895024	0.103624	UNTRUE	28.7983	-0.66566	0.00446474	UNTRUE	0.430785	0.229862	0.105648
BEAN1	21.7581	1.1843	0.000987744	TRUE	28.4327	0.462647	0.179818	UNTRUE	19.0506	0.727293	0.0276816	UNTRUE	0.339003	0.152565	0.285564
GDAP1L1	21.8045	-1.03336	0.000195613	TRUE	18.8084	-0.514897	0.282779	UNTRUE	26.953	-0.521148	0.106868	UNTRUE	0.303175	0.334963	0.140931
CD1B	21.8114	4.21661	2.29e-07	TRUE	32.4397	1.19746	0.144967	UNTRUE	10.9849	3.03191	9.28e-05	TRUE	0.917092	0.586729	0.291437
CHRNE	21.9239	2.10089	0.000119602	TRUE	26.0992	1.51146	0.0201477	TRUE	11.156	0.598616	0.170438	UNTRUE	0.724844	0.26876	0.189242
CCR8	21.9474	1.96897	3.18e-09	TRUE	31.8676	0.568707	0.21739	UNTRUE	17.3798	1.41482	0.00167754	TRUE	0.296846	0.440955	0.21608
HSD17B13	21.952	-1.89181	2.98e-07	TRUE	14.2333	-0.842781	0.0790938	UNTRUE	27.8256	-1.05183	0.000649701	TRUE	0.320819	0.247754	0.285275
PCDHAC2	21.9661	1.94899	0.000223363	TRUE	29.9475	0.787488	0.346367	UNTRUE	15.7399	1.16874	0.0468017	TRUE	0.746121	0.620836	0.14447
SLC1A7	21.9845	-1.06959	0.0112663	TRUE	14.6249	0.162574	0.791897	UNTRUE	23.0394	-1.22006	0.00331503	TRUE	0.334398	0.28687	0.41993
MGC15885	22.0117	-1.86462	3.48e-05	TRUE	15.699	-1.03409	0.0825993	UNTRUE	29.3513	-0.828298	0.0563738	UNTRUE	0.370578	0.390207	0.389969
CA9	22.0617	2.84078	8.5e-06	TRUE	25.9077	2.10317	0.00659193	TRUE	7.74849	0.7254	0.149876	UNTRUE	0.918988	0.313273	0.149172
ZNF676	22.0681	-0.778413	0.0679484	UNTRUE	13.9804	0.786632	0.12724	UNTRUE	20.0668	-1.55836	5.98e-05	TRUE	0.387905	0.253499	0.371368
LOC102724323	22.0742	1.3993	0.00389056	TRUE	24.8611	1.19679	0.00631785	TRUE	14.0114	0.201666	0.768298	UNTRUE	0.399803	0.267297	0.459018
RASA4B	22.0937	1.01879	0.0175677	TRUE	26.0852	0.699797	0.151299	UNTRUE	17.5761	0.323998	0.552809	UNTRUE	0.40756	0.341517	0.347661
LINC01342	22.0951	-1.09028	0.0174058	TRUE	21.1164	-0.806644	0.184349	UNTRUE	29.7528	-0.288133	0.374957	UNTRUE	0.497919	0.297398	0.16491
SFTA1P	22.0963	-1.56225	6.64e-05	TRUE	16.9956	-0.831092	0.244941	UNTRUE	28.6978	-0.736979	0.106458	UNTRUE	0.414557	0.524075	0.169396
LOC284825	22.1498	-1.85476	4.98e-05	TRUE	14.4063	-0.818085	0.175786	UNTRUE	27.8738	-1.02617	0.101969	UNTRUE	0.17911	0.529572	0.56677
ATP8B3	22.1589	1.10495	0.00746851	TRUE	25.9346	0.7951	0.0871788	UNTRUE	16.8908	0.312818	0.510546	UNTRUE	0.436593	0.294444	0.310123
ADAMTS19	22.1612	-1.60304	2.68e-07	TRUE	14.8016	-0.571497	0.341173	UNTRUE	26.7856	-1.02362	0.0106339	TRUE	0.300908	0.42198	0.243113
KCNMB2	22.1931	-1.60121	5.78e-06	TRUE	16.5554	-0.819674	0.0710605	UNTRUE	28.59	-0.773113	0.0316036	UNTRUE	0.290912	0.304875	0.319214
GRIN2D	22.2404	1.29448	1.27e-05	TRUE	32.5303	0.172601	0.711952	UNTRUE	21.9444	1.1288	0.000384022	TRUE	0.31035	0.301231	0.124261
CSF2	22.2435	4.64704	6.4e-09	TRUE	28.4806	2.13596	0.0228301	TRUE	6.1364	2.50841	0.000967092	TRUE	1.0526	0.545999	0.112524
IP6K3	22.2616	1.93758	1.2e-10	TRUE	28.3332	1.09342	0.011806	TRUE	13.8447	0.854814	0.0533521	UNTRUE	0.314568	0.379109	0.17078
XCR1	22.274	1.72809	7.06e-06	TRUE	30.7974	0.612072	0.241763	UNTRUE	17.5672	1.12835	0.0149103	TRUE	0.415277	0.428941	0.251896
GTSF1	22.2767	1.5731	3.81e-06	TRUE	29.3689	0.68973	0.112237	UNTRUE	17.0281	0.898404	0.054121	UNTRUE	0.298189	0.388057	0.280423
PCDHGA2	22.3945	0.173322	0.70248	UNTRUE	19.1597	1.02874	0.0420108	TRUE	17.5659	-0.825769	0.00441678	UNTRUE	0.444393	0.204438	0.0898552
LOC100996291	22.4331	2.87643	2.46e-07	TRUE	31.1006	1.15441	0.0535977	UNTRUE	12.3913	1.72581	0.0097174	TRUE	0.547362	0.506283	0.350309
KLC3	22.456	1.27107	1.19e-05	TRUE	28.3072	0.652125	0.0269796	UNTRUE	18.0017	0.627957	0.0804231	UNTRUE	0.226657	0.216215	0.261403
MOV10L1	22.5014	2.32692	1.27e-07	TRUE	32.1286	0.813293	0.164503	UNTRUE	15.4574	1.53255	0.0140786	TRUE	0.386668	0.553601	0.316185
COL11A2	22.5274	0.863342	0.0134818	UNTRUE	38.294	-0.503762	0.287405	UNTRUE	30.8494	1.37709	0.0011194	TRUE	0.299478	0.459284	0.289951
ASIC2	22.5313	-2.5382	5.54e-08	TRUE	9.93996	-0.836005	0.239113	UNTRUE	27.1835	-1.70442	0.000146543	TRUE	0.347033	0.406978	0.43339
MIR215	22.6123	-1.4069	0.000406091	TRUE	17.0549	-0.590514	0.237857	UNTRUE	27.7836	-0.818763	0.025105	UNTRUE	0.349404	0.286466	0.358171
HSPB3	22.6153	-6.50435	7.72e-08	TRUE	1.65237	-2.32199	NA	UNTRUE	25.4628	-4.15599	0.00729688	TRUE	0.0975343	0.536596	1.67596
NME8	22.6217	1.37155	0.000653175	TRUE	28.9281	0.653457	0.169157	UNTRUE	17.8417	0.725997	0.0380473	UNTRUE	0.487014	0.259722	0.211699
C1orf111	22.6546	-1.5324	6.05e-05	TRUE	19.6948	-1.05732	0.0204561	TRUE	31.5404	-0.473974	0.198834	UNTRUE	0.318793	0.28425	0.323666
HSD3B2	22.667	-2.62313	0.0174375	TRUE	2.06256	-0.965445	NA	UNTRUE	22.2596	-3.99232	1.7e-06	TRUE	0.788151	0.33239	1.1065
CNTNAP3P2	22.6779	1.19889	0.00703867	TRUE	26.2355	0.901914	0.193781	UNTRUE	16.5389	0.306931	0.631623	UNTRUE	0.52967	0.512533	0.240471
PLIN5	22.6837	2.20733	4.43e-05	TRUE	34.523	0.521894	0.379842	UNTRUE	18.2499	1.67297	0.000942067	TRUE	0.569092	0.391988	0.348668
C3orf36	22.7149	1.96739	1.81e-05	TRUE	31.0291	0.808839	0.105325	UNTRUE	16.0284	1.16234	0.0343935	TRUE	0.422792	0.418319	0.367966
EGFEM1P	22.7273	-0.855584	0.0511956	UNTRUE	15.3995	0.42032	0.435304	UNTRUE	22.3778	-1.2687	0.00182565	TRUE	0.388202	0.267056	0.422297
PET117	22.7551	-1.21668	1.19e-05	TRUE	22.1731	-0.990333	0.00682375	UNTRUE	31.8891	-0.221763	0.484776	UNTRUE	0.254184	0.247133	0.211955
PGLYRP1	22.7654	2.78861	0.000199251	TRUE	26.7609	2.08286	0.00854631	TRUE	8.10717	0.673039	0.175626	UNTRUE	0.980035	0.19582	0.303677
ELFN1	22.7675	2.82784	2.81e-06	TRUE	27.7612	1.8302	0.00875214	TRUE	9.05945	1.00609	0.0512027	UNTRUE	0.752269	0.338554	0.23934
DMGDH	22.8507	-0.876282	0.00941012	UNTRUE	16.6875	0.144667	0.781316	UNTRUE	23.6594	-1.01583	0.0140488	TRUE	0.203009	0.330437	0.382545
MIR559	22.8961	-1.6151	0.00111634	TRUE	19.5918	-1.1388	0.0566361	UNTRUE	32	-0.467459	0.183756	UNTRUE	0.47215	0.273152	0.319044
LINC00839	22.9034	1.79677	0.00671504	TRUE	24.5369	1.89328	0.0149661	TRUE	10.5928	-0.109996	0.840453	UNTRUE	0.93031	0.242308	0.25381
MALRD1	23.0856	-1.0421	0.0424052	TRUE	16.8071	-0.274365	0.780335	UNTRUE	25.8686	-0.880541	0.184811	UNTRUE	1.73471	0.646228	0.493998
RASSF8-AS1	23.1037	1.27475	0.00400358	TRUE	25.0849	1.28507	0.0211526	TRUE	14.4583	-0.00663465	0.989831	UNTRUE	0.562599	0.293564	0.169852
HTRA4	23.1074	1.61791	2.88e-05	TRUE	32.4494	0.516094	0.345535	UNTRUE	19.236	1.12415	0.0628477	UNTRUE	0.286488	0.523775	0.37598
NCR3	23.1612	2.0066	5.23e-08	TRUE	37.801	0.198537	0.695546	UNTRUE	22.4092	1.81678	0.000205323	TRUE	0.229706	0.442684	0.334706
LINC00582	23.1759	1.31134	0.0034967	TRUE	27.9783	0.82997	0.113415	UNTRUE	17.1277	0.487165	0.412467	UNTRUE	0.434257	0.405298	0.385529
LINC00260	23.1966	1.10046	0.00370072	TRUE	26.8485	0.847765	0.0246007	UNTRUE	17.4665	0.25403	0.576456	UNTRUE	0.34288	0.204555	0.29218
ISPD-AS1	23.2384	-1.27622	3.06e-05	TRUE	19.8922	-0.768929	0.0438316	UNTRUE	30.4169	-0.500234	0.16995	UNTRUE	0.181998	0.285314	0.290997
BCL2L10	23.239	-1.82407	4.1e-05	TRUE	21.3049	-1.48558	0.00641733	TRUE	35.2032	-0.333988	0.519349	UNTRUE	0.339431	0.409074	0.439714
DNAJB7	23.2542	-1.21976	0.000321986	TRUE	20.5993	-0.771855	0.0637948	UNTRUE	30.6711	-0.444911	0.150031	UNTRUE	0.321862	0.240911	0.255548
SOX9-AS1	23.313	-1.88765	4.22e-06	TRUE	13.6495	-0.61	0.316384	UNTRUE	27.9611	-1.27529	8.33e-05	TRUE	0.397823	0.292369	0.301694
HOXD3	23.4525	-1.18803	0.000168762	TRUE	17.1144	-0.259345	0.519517	UNTRUE	26.8248	-0.922697	0.00261782	UNTRUE	0.236425	0.189548	0.29226
LOC101929657	23.4593	-1.64681	3.64e-06	TRUE	16.7215	-0.771598	0.180159	UNTRUE	29.7619	-0.886231	0.00441401	UNTRUE	0.39309	0.337019	0.19001
MCEMP1	23.5156	6.29576	1.43e-08	TRUE	27.8988	3.34306	0.00292121	TRUE	2.75957	2.96201	0.0234285	TRUE	1.552	0.502225	0.135668
P2RY4	23.5181	-2.1658	1.01e-06	TRUE	8.64174	0.249654	0.715477	UNTRUE	24.743	-2.41067	4.37e-10	TRUE	0.365855	0.207131	0.424194
ESPNL	23.5597	1.09177	0.0440668	TRUE	25.4825	1.12189	0.102673	UNTRUE	15.9816	-0.0191314	0.982488	UNTRUE	0.567562	0.507288	0.417162
SLC45A2	23.5643	-3.52969	3.24e-17	TRUE	5.23716	-0.650826	0.371817	UNTRUE	26.554	-2.87242	5.55e-12	TRUE	0.215847	0.323815	0.39493
SLC5A7	23.6277	-3.18732	1.4e-08	TRUE	6.25856	-0.562451	0.491931	UNTRUE	26.748	-2.61188	1.92e-07	TRUE	0.32228	0.327263	0.606395
ANKRD30B	23.6576	1.5315	0.123288	UNTRUE	44.3022	-0.391043	0.768842	UNTRUE	31.6238	1.92869	0.00227823	TRUE	1.13531	0.663415	0.533322
PIK3CD-AS2	23.6678	1.16617	0.000704027	TRUE	29.2519	0.657139	0.0867654	UNTRUE	18.9182	0.52221	0.328892	UNTRUE	0.202669	0.367814	0.378441
GSDMC	23.8141	3.17594	9.04e-07	TRUE	28.9061	2.04943	0.00676591	TRUE	8.12105	1.12416	0.140022	UNTRUE	0.754772	0.493249	0.31955
GP9	23.8434	-1.27113	0.0229073	TRUE	25.5313	-1.23474	0.068096	UNTRUE	36.1062	-0.0354725	0.921891	UNTRUE	0.582057	0.250019	0.18401
LINC01484	23.8483	5.28577	2.88e-15	TRUE	34.0257	1.52453	0.0271967	TRUE	9.24518	3.78175	3.98e-06	TRUE	0.635316	0.623225	0.0993073
GLYATL1	23.8596	2.57844	0.000140426	TRUE	38.4632	0.460824	0.617116	UNTRUE	19.715	2.10971	4.19e-05	TRUE	0.909442	0.520387	0.279809
KCNS1	23.8806	1.94314	1.96e-11	TRUE	31.3165	0.941575	0.00526167	UNTRUE	15.8611	1.00832	0.0221221	TRUE	0.177013	0.322084	0.293485
OR6T1	23.9472	-2.02633	0.00504914	TRUE	16.3511	-1.13909	0.271332	UNTRUE	31.9968	-0.872278	0.0491313	UNTRUE	0.632844	0.500532	0.31147
P4HA3	23.9642	3.06929	1.33e-05	TRUE	27.0969	2.61192	0.00195306	TRUE	6.45987	0.453612	0.46373	UNTRUE	1.65481	0.290834	0.250179
SPATA31E1	23.9912	-4.8002	7.54e-17	TRUE	6.82227	-2.71325	0.0149285	TRUE	30.919	-2.11073	0.00633229	TRUE	0.108896	0.746259	0.579208
C9orf47	23.9944	1.97317	0.00309745	TRUE	28.7431	1.37436	0.0700502	UNTRUE	13.1286	0.602365	0.395576	UNTRUE	0.845889	0.459761	0.440994
FAM163B	24.0401	-2.77557	0.00143556	TRUE	9.22333	-0.806233	0.542114	UNTRUE	28.4527	-1.97609	0.0051569	TRUE	0.621406	0.605633	0.801193
CDKN2A	24.1441	1.45085	0.000587268	TRUE	28.2199	1.08563	0.0286603	TRUE	15.8396	0.373993	0.301503	UNTRUE	0.556102	0.217314	0.178734
COX4I2	24.1562	2.30255	1.74e-05	TRUE	28.2863	1.747	0.00656642	TRUE	10.7777	0.565484	0.27963	UNTRUE	0.690212	0.336303	0.261745
OVOL1-AS1	24.1605	-1.72818	8.5e-06	TRUE	23.1647	-1.47028	0.00907608	TRUE	37.0273	-0.266868	0.533315	UNTRUE	0.382442	0.407159	0.252364
KCNH3	24.2207	1.0368	0.00165129	TRUE	31.0823	0.406576	0.348536	UNTRUE	21.7035	0.636452	0.0947683	UNTRUE	0.318233	0.32087	0.231866
MMP13	24.2452	1.11712	0.00507609	TRUE	37.3034	0.0244451	0.975632	UNTRUE	26.625	1.1627	0.00906669	TRUE	1.03785	0.511897	0.236917
MMEL1	24.2704	-1.41396	7.87e-06	TRUE	19.3718	-0.755448	0.139272	UNTRUE	31.1555	-0.658284	0.0603739	UNTRUE	0.341286	0.367921	0.239079
ANKRD20A8P	24.2882	-1.94333	6.4e-05	TRUE	15.5167	-0.88305	0.147855	UNTRUE	30.834	-1.0546	0.00905521	TRUE	0.422448	0.336461	0.433309
LOC101928471	24.3351	1.45885	0.00234332	TRUE	28.932	1.00672	0.136458	UNTRUE	16.482	0.47084	0.36601	UNTRUE	0.675963	0.455142	0.165668
ZNF80	24.3549	1.72185	0.00315953	TRUE	38.1278	0.20151	0.736218	UNTRUE	23.6718	1.52656	0.021874	TRUE	0.384528	0.483026	0.553125
MKX	24.3731	0.596974	0.136212	UNTRUE	22.7886	1.22441	0.0152875	TRUE	17.2077	-0.617658	0.0847875	UNTRUE	0.475855	0.27908	0.188786
RBM20	24.4267	-0.354916	0.451425	UNTRUE	17.8748	0.905017	0.122131	UNTRUE	20.8691	-1.23699	2.52e-05	TRUE	0.516975	0.263228	0.161949
BFSP2	24.4522	2.12402	5.66e-09	TRUE	35.4368	0.651402	0.255348	UNTRUE	18.4549	1.49026	0.00623228	TRUE	0.35744	0.565042	0.25764
C15orf54	24.4573	-1.78475	2.69e-05	TRUE	15.5827	-0.694495	0.391886	UNTRUE	30.1587	-1.09377	0.0433929	TRUE	0.402723	0.586106	0.343255
MIR5687	24.4657	-0.923138	0.00376649	UNTRUE	17.5481	0.147916	0.811346	UNTRUE	25.6071	-1.07363	0.00125894	TRUE	0.347225	0.331493	0.220409
DGKI	24.4667	1.00711	0.0365941	TRUE	25.8357	1.12352	0.0603901	UNTRUE	16.82	-0.0994854	0.84315	UNTRUE	0.6092	0.32237	0.214047
SYNGR3	24.5262	1.69761	9.03e-06	TRUE	35.3015	0.458965	0.306323	UNTRUE	20.7856	1.24141	0.00159181	TRUE	0.367356	0.322073	0.281219
MROH9	24.5306	1.18423	0.00393181	TRUE	27.4744	1.02504	0.0270853	TRUE	17.0637	0.167686	0.753662	UNTRUE	0.423066	0.276173	0.291496
MIR142	24.5531	2.00877	1.23e-05	TRUE	37.4087	0.431028	0.388282	UNTRUE	20.9279	1.58689	0.00485963	TRUE	0.343702	0.452784	0.40604
UGT2B10	24.6184	-3.95247	7.46e-11	TRUE	5.5546	-1.23495	0.28498	UNTRUE	28.7282	-2.71042	6.51e-06	TRUE	0.345408	0.507381	0.577168
C5orf52	24.6263	-1.54421	0.000192663	TRUE	21.5337	-1.1016	0.0319945	TRUE	34.505	-0.438359	0.151779	UNTRUE	0.422222	0.248892	0.256188
SLC6A4	24.6334	-1.39272	0.00741801	TRUE	14.2588	0.113911	0.852458	UNTRUE	25.972	-1.50402	0.00473221	TRUE	0.300346	0.262602	0.608351
ANKRD55	24.642	1.09646	0.00354274	TRUE	28.3739	0.836017	0.0375245	UNTRUE	18.5622	0.264964	0.621881	UNTRUE	0.328204	0.311906	0.352803
SLC6A1	24.6536	1.74212	0.00400358	TRUE	28.3197	1.41774	0.075232	UNTRUE	13.7653	0.340311	0.592178	UNTRUE	0.804595	0.481479	0.254198
RTL1	24.6773	1.08565	0.0139693	TRUE	26.0968	1.19283	0.0282922	TRUE	16.3904	-0.0962969	0.875621	UNTRUE	0.513489	0.35008	0.304611
IL26	24.711	1.64467	0.00039	TRUE	32.365	0.747802	0.119366	UNTRUE	18.4403	0.900142	0.122644	UNTRUE	0.378562	0.401817	0.43619
LOC101927587	24.7119	-1.59336	0.000190938	TRUE	18.3089	-0.811745	0.167223	UNTRUE	31.8441	-0.776667	0.0561071	UNTRUE	0.398014	0.388307	0.355529
LOC100132781	24.8438	-1.10784	0.00361652	TRUE	20.5091	-0.48563	0.215652	UNTRUE	30.2597	-0.611409	0.120482	UNTRUE	0.28352	0.245769	0.409684
LOC643355	24.876	3.06386	2.55e-10	TRUE	46.3105	0.120247	0.899275	UNTRUE	24.953	2.93841	4.41e-07	TRUE	0.633121	0.771565	0.200511
LOC101929680	24.9095	-2.51047	2.74e-10	TRUE	12.3308	-1.04894	0.061747	UNTRUE	31.2638	-1.46109	0.000449019	TRUE	0.266088	0.399005	0.417889
B4GALT4-AS1	24.9941	-1.39428	1.09e-07	TRUE	19.5806	-0.680345	0.106565	UNTRUE	31.61	-0.716395	0.0214173	UNTRUE	0.250595	0.321497	0.201141
SLC25A21-AS1	25.0203	-1.73411	1.31e-05	TRUE	14.7294	-0.441186	0.557849	UNTRUE	29.2635	-1.28817	0.000103016	TRUE	0.436162	0.38411	0.189253
APLN	25.0626	3.39651	4.2e-09	TRUE	33.1155	1.58819	0.0162399	TRUE	10.4674	1.80561	0.000357511	TRUE	0.766798	0.397915	0.193141
MIR3145	25.0646	-2.00879	4.5e-10	TRUE	15.5182	-0.914864	0.0915207	UNTRUE	31.9403	-1.1072	0.00075618	TRUE	0.320475	0.368692	0.21503
CHMP3	25.1592	-1.01344	2.91e-06	TRUE	24.761	-0.801821	0.00235815	UNTRUE	33.8882	-0.202413	0.393123	UNTRUE	0.137443	0.124349	0.138175
RUFY4	25.1616	2.19614	5.35e-07	TRUE	40.1613	0.346766	0.530693	UNTRUE	22.3016	1.85529	0.000639083	TRUE	0.372501	0.513519	0.367571
PRR29	25.1942	2.02096	7.67e-07	TRUE	35.4681	0.709587	0.144358	UNTRUE	18.6362	1.31956	0.00705305	TRUE	0.386248	0.432651	0.314111
FOXS1	25.2427	2.62874	9.24e-06	TRUE	31.7384	1.53667	0.0470091	TRUE	11.8225	1.10133	0.0868257	UNTRUE	0.744806	0.555534	0.282005
DNER	25.263	2.31274	0.00118506	TRUE	30.2997	1.60642	0.0666207	UNTRUE	11.9604	0.720047	0.214497	UNTRUE	0.974409	0.451901	0.306704
RIMS2	25.4212	-1.38601	0.000210421	TRUE	21.8622	-0.889771	0.115088	UNTRUE	33.9912	-0.491145	0.287547	UNTRUE	0.369732	0.456699	0.315499
ALAS2	25.474	2.11161	0.00676171	TRUE	26.5758	2.44934	0.0112737	TRUE	9.26015	-0.343657	0.499663	UNTRUE	1.20807	0.308772	0.192682
C12orf42	25.5104	2.29376	1.39e-05	TRUE	39.1667	0.528391	0.530798	UNTRUE	20.4837	1.7822	0.0118461	TRUE	0.584391	0.767499	0.366066
CCDC154	25.5309	1.06533	0.0130767	TRUE	36.4317	0.110429	0.793534	UNTRUE	26.2302	0.961079	0.0373649	UNTRUE	0.281136	0.271887	0.444372
NPY	25.5789	-4.09757	1.02e-10	TRUE	6.44049	-1.68863	0.124493	UNTRUE	30.9028	-2.41576	4.63e-05	TRUE	0.353604	0.56042	0.528163
CAMK1G	25.5822	1.56576	0.00619943	TRUE	31.7802	0.921677	0.213787	UNTRUE	17.8435	0.641083	0.199817	UNTRUE	0.765741	0.446026	0.264251
ADH1A	25.6145	-1.02809	0.00469209	TRUE	18.3918	-0.0249494	0.974165	UNTRUE	27.7025	-0.991915	0.0164456	UNTRUE	0.36152	0.389292	0.342091
FAM159A	25.6174	2.29653	4.62e-05	TRUE	39.0086	0.554025	0.378708	UNTRUE	20.3381	1.75103	0.0100962	TRUE	0.474129	0.581098	0.467618
VIPR1-AS1	25.6222	-1.14019	0.0407057	TRUE	22.0296	-0.606656	0.430321	UNTRUE	32.2972	-0.544723	0.083348	UNTRUE	0.598589	0.301607	0.212884
CTB-113P19.1	25.6336	0.976134	0.0391366	UNTRUE	27.4786	1.05106	0.0422771	TRUE	18.1645	-0.0759838	0.893108	UNTRUE	0.515655	0.281239	0.347056
STPG2	25.6588	-1.32107	4.23e-09	TRUE	17.2098	-0.223002	0.601384	UNTRUE	28.9903	-1.09743	0.000136937	TRUE	0.113501	0.307599	0.188569
LOC101927730	25.7231	1.81125	5.72e-06	TRUE	36.6475	0.655456	0.0976989	UNTRUE	20.1571	1.19678	0.00781265	TRUE	0.90967	0.337705	0.347068
LCN10	25.7692	1.65245	0.00118513	TRUE	38.4159	0.326588	0.493759	UNTRUE	23.5503	1.3358	0.0296172	TRUE	0.272333	0.435505	0.514886
CYP1B1-AS1	25.7888	-1.48963	1.27e-08	TRUE	18.1494	-0.52041	0.216057	UNTRUE	31.2006	-0.965955	0.00159181	UNTRUE	0.195134	0.316388	0.219002
LMX1A	25.8044	-2.08985	0.000537322	TRUE	21.291	-1.56863	0.0205602	TRUE	38.4624	-0.516381	0.338612	UNTRUE	0.46871	0.411731	0.556988
STEAP1B	25.8342	1.52431	5.64e-05	TRUE	28.7871	1.38279	0.00505768	TRUE	14.962	0.1502	0.787198	UNTRUE	0.457234	0.329158	0.230718
MTRNR2L10	25.859	-1.87801	0.000619302	TRUE	18.7008	-1.07389	0.0945505	UNTRUE	34.5514	-0.796739	0.158019	UNTRUE	0.434863	0.457837	0.604218
FIRRE	25.8668	1.81831	5.08e-06	TRUE	33.105	0.978858	0.0433396	UNTRUE	17.178	0.845283	0.0545381	UNTRUE	0.445316	0.368134	0.261255
WNT2	25.8913	5.69584	3.97e-10	TRUE	31.1594	2.92611	0.00117667	TRUE	4.0977	2.76309	0.0202507	TRUE	0.946874	0.515931	0.243989
LOC101927472	25.8913	1.56441	0.00393863	TRUE	29.6216	1.29824	0.0135523	TRUE	15.4516	0.264598	0.705962	UNTRUE	0.5311	0.318973	0.472858
PROC	25.928	-1.50953	1.25e-06	TRUE	16.0965	-0.262261	0.644486	UNTRUE	29.5419	-1.24396	0.000243971	TRUE	0.301787	0.337041	0.275797
CA3	25.9342	-1.49516	9.13e-07	TRUE	19.9405	-0.762615	0.089528	UNTRUE	32.9904	-0.72723	0.0376372	UNTRUE	0.274133	0.337558	0.277905
THEM5	26.0057	1.50886	2.14e-10	TRUE	34.3444	0.63308	0.0246479	UNTRUE	20.5305	0.882178	0.00221448	UNTRUE	0.202384	0.228253	0.147139
PXDNL	26.0408	1.15306	0.0147933	TRUE	32.6083	0.578473	0.419385	UNTRUE	21.607	0.586629	0.317637	UNTRUE	0.561717	0.548364	0.300761
TRIM46	26.0491	1.11252	0.000399453	TRUE	35.8126	0.247847	0.577713	UNTRUE	25.0029	0.872055	0.0177472	UNTRUE	0.295175	0.337821	0.246019
LRRIQ4	26.0573	-1.79658	3.95e-06	TRUE	20.6461	-1.16827	0.0262569	TRUE	35.8289	-0.621665	0.0676542	UNTRUE	0.393849	0.336162	0.285992
TTR	26.0869	-2.23483	7.67e-05	TRUE	16.7691	-1.24852	0.150151	UNTRUE	34.9945	-0.979606	0.118987	UNTRUE	0.469425	0.668918	0.497142
LINC00456	26.1096	-1.84258	6.83e-05	TRUE	16.0864	-0.670966	0.228208	UNTRUE	31.9709	-1.16344	0.000817827	TRUE	0.424409	0.232194	0.389593
PTPRN	26.1371	1.32829	0.0483024	TRUE	33.9423	0.626455	0.430543	UNTRUE	21.2225	0.732017	0.252135	UNTRUE	1.49156	0.510194	0.516416
MYBPC3	26.185	1.44127	3.16e-05	TRUE	31.0717	1.01876	0.0150121	TRUE	17.7904	0.427751	0.174308	UNTRUE	0.442673	0.206563	0.130938
UNC5A	26.2218	2.5443	1.41e-06	TRUE	32.8396	1.52974	0.00795227	TRUE	12.3781	1.00374	0.0274322	TRUE	0.635296	0.312391	0.281169
RNVU1-15	26.2454	1.22853	9.86e-06	TRUE	35.064	0.396808	0.235389	UNTRUE	23.5037	0.839943	0.00448432	UNTRUE	0.279808	0.241006	0.197032
DEPDC4	26.2572	-1.30166	4.2e-05	TRUE	21.1426	-0.656763	0.113302	UNTRUE	33.2108	-0.635488	0.0183879	UNTRUE	0.338021	0.231058	0.233894
ARTN	26.2694	-0.15641	0.727099	UNTRUE	42.5068	-1.09449	0.0363077	TRUE	43.7227	0.93937	0.00888153	UNTRUE	0.444205	0.454376	0.187774
APLP1	26.2985	1.15615	0.00235216	TRUE	31.1196	0.788446	0.0355613	UNTRUE	20.0246	0.370844	0.3385	UNTRUE	0.373064	0.182265	0.323124
MTRNR2L9	26.5391	-1.7348	0.000902213	TRUE	16.4344	-0.553002	0.38997	UNTRUE	31.7316	-1.17115	0.00850361	TRUE	0.459191	0.326519	0.507316
LOC101927560	26.5534	-1.56555	3.14e-05	TRUE	20.0731	-0.817118	0.099772	UNTRUE	34.3863	-0.744298	0.0291778	UNTRUE	0.358967	0.316975	0.309335
ASAP1-IT2	26.6074	1.06662	4.85e-05	TRUE	29.8305	0.930679	0.0173408	UNTRUE	19.4869	0.142167	0.782652	UNTRUE	0.233147	0.366818	0.22396
RHEBL1	26.7552	1.85962	5.64e-06	TRUE	32.408	1.24675	0.0118948	TRUE	15.5772	0.61415	0.140594	UNTRUE	0.495327	0.322807	0.238464
STRA6	26.7652	4.34809	6.75e-08	TRUE	35.7136	1.7934	0.0713705	UNTRUE	9.23113	2.55748	0.00780794	TRUE	1.033	0.770351	0.278652
COL18A1-AS1	27.0439	1.8937	0.000320532	TRUE	35.3698	0.921213	0.102673	UNTRUE	18.312	0.977363	0.0114991	UNTRUE	0.619974	0.2393	0.3283
OTOP3	27.1039	-2.96269	3.92e-06	TRUE	6.0898	0.351308	0.829889	UNTRUE	28.4117	-3.31483	3.32e-06	TRUE	0.558646	0.552078	0.469721
PCAT18	27.1655	-1.50675	0.0162748	TRUE	26.7274	-1.30736	0.121986	UNTRUE	40.727	-0.197918	0.695093	UNTRUE	0.604736	0.475495	0.262449
RNF144A-AS1	27.2623	1.94617	0.00112763	TRUE	30.7462	1.70607	0.0225674	TRUE	13.2227	0.244792	0.699284	UNTRUE	0.841607	0.405952	0.286305
AOC2	27.4455	1.38094	8.94e-06	TRUE	33.3122	0.862131	0.0110078	UNTRUE	19.856	0.525872	0.113252	UNTRUE	0.311115	0.199888	0.231848
LOC100128006	27.4725	-2.09775	5.26e-09	TRUE	16.2414	-0.90349	0.0527046	UNTRUE	34.7291	-1.19003	6.02e-05	TRUE	0.334554	0.258113	0.297477
LOC101926963	27.5561	2.11553	2.95e-07	TRUE	35.4953	1.1288	0.014355	TRUE	16.5052	0.978342	0.00384793	UNTRUE	0.521401	0.232969	0.202987
C1orf53	27.5695	-1.03296	0.000243513	TRUE	29.5702	-1.02024	0.00861004	TRUE	39.8189	-0.00919525	0.984435	UNTRUE	0.239562	0.34551	0.25227
LOC101927592	27.5958	-1.19102	0.00126841	TRUE	19.5948	-0.188082	0.789463	UNTRUE	31.0329	-0.996212	0.0256434	UNTRUE	0.356647	0.451326	0.35841
VPS9D1-AS1	27.7271	1.16397	0.00250631	TRUE	38.0262	0.29973	0.488754	UNTRUE	26.139	0.858304	0.00761037	UNTRUE	0.420379	0.208316	0.29381
OMP	27.7789	-1.32599	0.00178565	TRUE	27.2615	-1.10896	0.0462127	TRUE	40.1158	-0.224327	0.536663	UNTRUE	0.465638	0.319839	0.232267
PROK2	27.7813	7.51112	2.44e-18	TRUE	42.5083	1.71838	0.0487666	TRUE	12.7066	6.26701	4.01e-05	TRUE	2.41398	1.03031	0.110655
AICDA	27.8075	4.32496	0.000498364	TRUE	61.1171	-0.167489	0.93067	UNTRUE	33.4904	4.50148	0.00301259	TRUE	1.28034	1.49705	0.424565
SERPINB7	27.8983	8.24432	5.29e-18	TRUE	41.8954	1.62618	0.117428	UNTRUE	7.58708	6.25902	0.000629789	TRUE	1.46131	1.71192	0.0974004
KCNV1	27.9187	-2.03748	0.00552923	TRUE	17.6321	-0.960905	0.319332	UNTRUE	35.7652	-1.07629	0.0459883	TRUE	0.60238	0.482072	0.59702
KLHL31	27.9442	-1.05962	0.00214424	TRUE	25.4764	-0.668414	0.194149	UNTRUE	36.101	-0.397814	0.206814	UNTRUE	0.404573	0.343363	0.137586
MESTIT1	27.9444	-1.54796	9.39e-06	TRUE	22.9231	-0.969143	0.0704599	UNTRUE	37.7048	-0.581349	0.133516	UNTRUE	0.367239	0.411381	0.259276
DEFB4A	27.9645	8.248	3.98e-07	TRUE	44.7967	1.08057	0.564856	UNTRUE	14.2786	7.17116	0.000431928	TRUE	1.50179	1.22946	0.0835451
GNB3	27.9874	1.73183	4.48e-07	TRUE	36.4979	0.830441	0.0496578	UNTRUE	20.0002	0.910977	0.00292236	UNTRUE	0.441438	0.261734	0.122995
FCRLB	28.0473	2.4427	1.95e-07	TRUE	32.9762	1.83879	0.0020975	TRUE	11.7409	0.60876	0.251916	UNTRUE	0.585407	0.370931	0.235723
LGI1	28.0758	-2.41729	4.29e-05	TRUE	12.2573	-0.631555	0.561834	UNTRUE	32.8724	-1.75823	0.000878794	TRUE	0.556625	0.574355	0.374603
SPINK2	28.098	-2.15074	3.27e-10	TRUE	15.859	-0.883244	0.0752612	UNTRUE	35.0272	-1.26693	0.00079525	TRUE	0.254503	0.37074	0.341108
LOC105376671	28.1329	-1.58721	4.66e-07	TRUE	20.866	-0.797689	0.0433396	UNTRUE	36.1332	-0.781169	0.00379923	UNTRUE	0.308343	0.216354	0.253252
PRRX2	28.1653	1.77279	1.03e-09	TRUE	37.5646	0.772657	0.0309727	UNTRUE	20.4909	1.00827	0.00797685	TRUE	0.256362	0.338269	0.236104
LINC00923	28.1975	-1.75405	0.00106829	TRUE	15.1131	-0.228952	0.830555	UNTRUE	31.6875	-1.52195	0.00621543	TRUE	0.533778	0.567378	0.432645
CFAP52	28.2946	-1.72297	2.57e-07	TRUE	23.0872	-1.16266	0.0165173	TRUE	39.5139	-0.567559	0.017371	UNTRUE	0.391235	0.263776	0.108053
LOC102723604	28.3432	1.01448	0.00508121	TRUE	32.5611	0.782499	0.0687551	UNTRUE	21.8781	0.236879	0.579252	UNTRUE	0.418514	0.279618	0.244137
IQCA1	28.395	1.88219	0.00656271	TRUE	29.0387	2.33618	0.00585216	TRUE	11.2607	-0.447478	0.587595	UNTRUE	0.909043	0.46489	0.47857
NTRK3	28.4404	-1.13152	0.0193808	TRUE	30.3895	-1.09492	0.247078	UNTRUE	41.7124	-0.0199368	0.988323	UNTRUE	0.30559	1.04852	0.641955
TP63	28.4406	1.53253	0.000401869	TRUE	43.8483	0.138603	0.780055	UNTRUE	28.4916	1.39804	0.00793667	TRUE	0.254354	0.40227	0.454072
SRCIN1	28.5593	-1.04071	0.00186406	TRUE	24.1187	-0.469092	0.391808	UNTRUE	34.7197	-0.56361	0.112924	UNTRUE	0.3798	0.372959	0.197679
FAM19A5	28.6177	1.49778	4.13e-05	TRUE	34.9657	0.925445	0.0556496	UNTRUE	20.0477	0.58587	0.149386	UNTRUE	0.457282	0.372907	0.212568
PIK3C2G	28.7235	-1.24974	0.0377276	TRUE	21.8209	-0.44644	0.522317	UNTRUE	34.3294	-0.7954	0.115999	UNTRUE	0.51963	0.338716	0.584749
LOC100129216	28.7273	-1.11412	0.000110648	TRUE	22.1287	-0.328225	0.381	UNTRUE	33.4414	-0.777983	0.00575306	UNTRUE	0.242741	0.203404	0.255869
ATP6V1E2	28.7635	1.11947	0.000373184	TRUE	35.8462	0.559107	0.0840799	UNTRUE	24.086	0.567874	0.0830182	UNTRUE	0.290624	0.200413	0.287168
FRMPD3	28.8662	1.4635	0.000436855	TRUE	51.0257	-0.273825	0.58819	UNTRUE	36.0659	1.74512	2.25e-06	TRUE	0.455489	0.34133	0.328674
GRHL3	28.9358	1.80315	0.000908043	TRUE	78.1142	-1.12657	0.227116	UNTRUE	60.0182	2.93343	2.88e-06	TRUE	0.810831	1.05333	0.166695
SPNS3	29.0103	1.604	5.24e-06	TRUE	40.1837	0.546689	0.130739	UNTRUE	23.813	1.05998	0.00188439	TRUE	0.34497	0.230603	0.294168
FAM218A	29.0557	-1.10963	0.000867452	TRUE	27.0897	-0.768223	0.0978134	UNTRUE	38.5586	-0.345788	0.266098	UNTRUE	0.379593	0.308358	0.183298
DDIT4L	29.1177	1.47206	0.00265132	TRUE	30.9256	1.59249	0.0131514	TRUE	15.9291	-0.103659	0.8655	UNTRUE	0.635498	0.388692	0.259446
USHBP1	29.1242	1.18345	0.00115041	TRUE	34.0824	0.850899	0.075671	UNTRUE	21.6073	0.344822	0.378944	UNTRUE	0.444767	0.334847	0.17823
TOP1P1	29.1278	-1.0948	6.41e-05	TRUE	22.8161	-0.330516	0.354249	UNTRUE	33.9343	-0.758504	0.00313184	UNTRUE	0.260541	0.194616	0.242472
TMEM255B	29.1691	2.08071	2.68e-06	TRUE	33.6929	1.6525	0.00221288	TRUE	14.0719	0.443063	0.354912	UNTRUE	0.528064	0.312661	0.272843
PLCXD3	29.1999	-1.01701	0.0286552	TRUE	34.3088	-1.1808	0.122509	UNTRUE	44.8694	0.177128	0.839304	UNTRUE	0.425232	0.821385	0.448374
FAM131B	29.217	1.11626	0.00222498	TRUE	34.776	0.726998	0.110411	UNTRUE	22.8101	0.40387	0.288143	UNTRUE	0.452816	0.295482	0.215144
SNORA5A	29.2172	-1.09275	7.13e-06	TRUE	25.0957	-0.539244	0.0994798	UNTRUE	36.1682	-0.547989	0.0346205	UNTRUE	0.21453	0.233476	0.204598
TNFSF9	29.3052	2.46119	1.52e-05	TRUE	37.3364	1.37692	0.0349245	TRUE	15.0827	1.08031	0.0269818	TRUE	0.784204	0.381057	0.307537
MIR646HG	29.3069	-1.24555	0.0210035	TRUE	24.3107	-0.643573	0.352518	UNTRUE	36.9864	-0.594952	0.379756	UNTRUE	0.432017	0.565702	0.611803
IZUMO4	29.3351	1.64487	4.52e-06	TRUE	45.5829	0.186196	0.6698	UNTRUE	28.7329	1.46209	8.92e-05	TRUE	0.333103	0.32021	0.318483
KLK3	29.3459	-1.34428	0.0333563	TRUE	23.1476	-0.644755	0.464329	UNTRUE	36.8008	-0.692758	0.12024	UNTRUE	0.644892	0.439657	0.380428
PGAM1P5	29.3461	-1.79888	6.72e-05	TRUE	19.0969	-0.750139	0.185783	UNTRUE	36.6815	-1.04038	0.000959708	TRUE	0.449891	0.249076	0.333514
DNAJC5B	29.374	1.50908	8.92e-05	TRUE	42.6949	0.320771	0.630743	UNTRUE	26.9803	1.20285	0.0237865	TRUE	0.410499	0.574072	0.313624
TRPM3	29.3758	-1.78922	2.1e-05	TRUE	18.0909	-0.592994	0.238114	UNTRUE	35.3523	-1.18765	0.00364629	TRUE	0.340373	0.326684	0.479065
FAM47E	29.4069	-1.7703	5.15e-07	TRUE	17.5451	-0.505156	0.301246	UNTRUE	34.7216	-1.25942	5.04e-06	TRUE	0.370146	0.234164	0.296037
KCP	29.4572	1.5345	0.000764881	TRUE	45.4948	0.145734	0.820792	UNTRUE	29.603	1.39612	0.00712001	TRUE	0.427211	0.47067	0.421178
TMEM56-RWDD3	29.4786	-1.14941	0.000697685	TRUE	24.7809	-0.574685	0.234517	UNTRUE	36.5771	-0.56299	0.0123591	UNTRUE	0.43406	0.226692	0.121471
EPHB1	29.5341	2.96352	1.76e-07	TRUE	35.7372	1.94976	0.00110062	TRUE	10.8602	1.01282	0.0874156	UNTRUE	0.645851	0.334763	0.363328
MSI1	29.558	-1.44433	2.06e-06	TRUE	21.471	-0.537771	0.250345	UNTRUE	35.9264	-0.892646	0.0350564	UNTRUE	0.170816	0.419478	0.347953
FZD10	29.5653	1.38312	0.000283763	TRUE	31.6177	1.47006	0.00162786	TRUE	17.0684	-0.0793447	0.850046	UNTRUE	0.525099	0.194572	0.200285
AVPR2	29.6182	1.05862	1.44e-05	TRUE	38.2777	0.426263	0.147873	UNTRUE	26.477	0.648056	0.0679194	UNTRUE	0.132806	0.295874	0.27179
ANKFN1	29.6364	-2.19585	1.99e-05	TRUE	12.531	-0.232417	0.810048	UNTRUE	32.9335	-1.94984	0.000179783	TRUE	0.480815	0.486931	0.510538
LDOC1	29.6708	1.07906	0.000456958	TRUE	31.5652	1.16294	0.00508397	TRUE	19.8218	-0.0658084	0.880432	UNTRUE	0.370453	0.271398	0.133973
CMTM2	29.8022	2.44326	0.00110257	TRUE	33.0097	2.28484	0.0184197	TRUE	10.5828	0.156601	0.850892	UNTRUE	1.50773	0.522669	0.320321
FZD10-AS1	29.8739	1.19228	0.000518978	TRUE	34.034	0.977137	0.0108563	UNTRUE	21.0952	0.220754	0.590286	UNTRUE	0.381993	0.24276	0.27804
LOC100131289	29.8865	-1.11977	0.0309877	TRUE	23.958	-0.405077	0.489902	UNTRUE	35.6989	-0.707319	0.080771	UNTRUE	0.490979	0.231311	0.484369
LOC100499194	29.915	1.18182	0.000267793	TRUE	37.1825	0.635847	0.146826	UNTRUE	24.3121	0.552275	0.186786	UNTRUE	0.347269	0.366505	0.251221
LINC00282	29.9317	1.28309	0.00202387	TRUE	36.5867	0.777428	0.192482	UNTRUE	22.7267	0.511309	0.338175	UNTRUE	0.513117	0.488361	0.266329
KLHL34	30.0111	-1.28517	0.000836756	TRUE	25.9839	-0.786968	0.0980101	UNTRUE	39.356	-0.494108	0.154979	UNTRUE	0.40484	0.300718	0.322473
GPR85	30.0881	1.51606	2.05e-09	TRUE	38.2944	0.804399	0.00902064	UNTRUE	22.0622	0.726448	0.0595194	UNTRUE	0.154658	0.309888	0.268825
ADD2	30.2237	1.64615	0.0028238	TRUE	40.5365	0.671938	0.373012	UNTRUE	23.3761	0.981403	0.135551	UNTRUE	0.654115	0.624454	0.433354
TFAP2E	30.2495	1.21046	2.16e-07	TRUE	45.522	0.0164708	0.962698	UNTRUE	32.1456	1.19632	9.68e-06	TRUE	0.149671	0.226911	0.240668
ANXA10	30.2558	-0.673318	0.101108	UNTRUE	20.0925	0.538863	0.227116	UNTRUE	28.1106	-1.30257	0.000195643	TRUE	1.62952	0.208073	0.428482
ABCC6P2	30.3781	-1.96435	4.05e-12	TRUE	19.8376	-0.949483	0.0255588	UNTRUE	39.155	-1.02567	3.46e-06	TRUE	0.337108	0.229138	0.168155
CECR7	30.4072	1.01569	0.0174632	TRUE	33.9117	0.908996	0.0390028	UNTRUE	22.4417	0.112288	0.847633	UNTRUE	0.420324	0.282633	0.396226
KIAA1549L	30.4297	1.82661	0.0157084	TRUE	53.7005	-0.117876	0.926588	UNTRUE	35.081	1.9554	0.0129646	TRUE	0.894852	0.984988	0.563676
C3orf80	30.4406	1.17348	4.6e-05	TRUE	35.6807	0.828459	0.0392752	UNTRUE	22.8045	0.355823	0.354912	UNTRUE	0.33483	0.328017	0.165483
RAB33A	30.4686	1.81307	2.4e-05	TRUE	40.0651	0.858826	0.0672976	UNTRUE	21.2362	0.956495	0.0430926	UNTRUE	0.447053	0.354115	0.359984
ICAM4	30.4869	1.21703	0.00412822	TRUE	35.6608	0.898957	0.0970458	UNTRUE	22.0366	0.330119	0.615669	UNTRUE	0.431994	0.47903	0.4016
FAM212A	30.5337	1.15069	0.000260039	TRUE	39.7785	0.449109	0.368421	UNTRUE	26.8804	0.710177	0.0810117	UNTRUE	0.3592	0.436193	0.201421
EGOT	30.5528	1.48839	3.95e-06	TRUE	38.5859	0.790689	0.0392679	UNTRUE	22.6797	0.702985	0.0826889	UNTRUE	0.308698	0.329291	0.288437
TENM2	30.5615	-1.28721	4.8e-05	TRUE	22.8464	-0.46965	0.530202	UNTRUE	36.7343	-0.823965	0.109992	UNTRUE	0.361286	0.616183	0.165673
MCF2L-AS1	30.5846	-1.21147	0.00201487	TRUE	28.9123	-0.905037	0.0492677	UNTRUE	41.8898	-0.302594	0.348459	UNTRUE	0.429251	0.243936	0.295022
AGTR1	30.6271	-1.31258	0.00771809	TRUE	27.9545	-0.947249	0.199993	UNTRUE	41.9297	-0.353116	0.635339	UNTRUE	0.450236	0.683353	0.509963
LINC00501	30.653	-2.24256	1.83e-07	TRUE	19.549	-1.24082	0.0227475	TRUE	40.9256	-0.994323	0.00513167	UNTRUE	0.38859	0.323801	0.383615
GRIK5	30.689	1.40918	0.00106001	TRUE	35.9418	1.0439	0.0579805	UNTRUE	20.7179	0.378569	0.342726	UNTRUE	0.57595	0.330433	0.173575
WFDC21P	30.7531	1.50244	0.000250602	TRUE	41.4639	0.554757	0.28138	UNTRUE	25.292	0.963957	0.00640324	UNTRUE	0.513853	0.321004	0.254996
SMTNL1	30.7797	2.26474	2.33e-11	TRUE	42.6282	0.894091	0.0240334	UNTRUE	20.4088	1.37433	0.000133562	TRUE	0.371898	0.319374	0.205923
VTRNA1-3	30.8841	1.51403	0.000214347	TRUE	42.9857	0.464586	0.35602	UNTRUE	26.3633	1.047	0.00711709	TRUE	0.469129	0.358762	0.313023
ALOX12B	30.9514	-1.9765	6.61e-08	TRUE	18.4605	-0.782496	0.165183	UNTRUE	38.3762	-1.1948	3.34e-05	TRUE	0.396795	0.342767	0.193203
CRYBA2	30.9609	-1.90877	0.0031133	TRUE	24.5826	-1.30402	0.133108	UNTRUE	43.8269	-0.598552	0.250055	UNTRUE	0.616711	0.548485	0.40983
ACSM1	31.0292	0.706012	0.174579	UNTRUE	55.8286	-0.730221	0.242495	UNTRUE	47.1585	1.43777	0.000723935	TRUE	0.601976	0.516111	0.332161
TRPC3	31.1367	0.447647	0.272598	UNTRUE	28.0318	1.19806	0.00201826	TRUE	22.5461	-0.746134	0.0318169	UNTRUE	0.393112	0.143697	0.353027
MYO3B	31.1887	1.95227	2.05e-05	TRUE	41.2475	0.923527	0.100977	UNTRUE	21.0489	1.03121	0.017624	TRUE	0.602205	0.404016	0.283811
GEMIN8P4	31.1993	-1.07365	9.73e-06	TRUE	28.9575	-0.719829	0.0251897	UNTRUE	40.6793	-0.347947	0.176724	UNTRUE	0.244105	0.219247	0.188709
TECTA	31.3302	1.0455	0.00104597	TRUE	37.0877	0.702693	0.0594055	UNTRUE	24.9417	0.344663	0.247528	UNTRUE	0.377189	0.196714	0.179361
ANTXRLP1	31.4178	1.59435	0.00021756	TRUE	45.2402	0.400205	0.510959	UNTRUE	27.7668	1.20185	0.0274938	TRUE	0.427478	0.547735	0.395284
FOXC1	31.4416	1.52703	2.6e-05	TRUE	40.8015	0.72671	0.047659	UNTRUE	23.7057	0.793188	0.0273879	UNTRUE	0.367874	0.240378	0.309493
CLEC4D	31.4727	6.43788	1.25e-13	TRUE	42.4506	2.11696	0.00344094	TRUE	8.23248	4.34092	2.47e-07	TRUE	1.55654	0.494649	0.0752328
RBP2	31.5498	-1.54395	6.46e-07	TRUE	21.0869	-0.523976	0.10184	UNTRUE	37.6862	-1.0199	0.00331013	TRUE	0.104764	0.227714	0.428764
LINC01480	31.58	1.47742	0.000142192	TRUE	40.7509	0.71997	0.0286797	UNTRUE	24.0624	0.762794	0.130437	UNTRUE	0.224157	0.324758	0.440697
CECR6	31.6506	2.433	3.34e-05	TRUE	36.0496	2.03017	0.00240032	TRUE	12.358	0.435348	0.284654	UNTRUE	0.859156	0.156672	0.291475
FOLH1	31.6924	1.89606	4.02e-06	TRUE	36.9027	1.53497	0.00296264	TRUE	16.5675	0.376947	0.455578	UNTRUE	1.33093	0.373472	0.278317
APOB	31.8406	-2.72139	0.000188087	TRUE	6.93894	0.187282	0.787683	UNTRUE	55.1431	-4.00111	1.62e-06	TRUE	1.95664	0.197996	1.31975
LGALS12	31.8425	2.47442	5.35e-05	TRUE	46.703	0.774246	0.368959	UNTRUE	22.2672	1.7105	0.0140436	TRUE	0.746454	0.751224	0.405638
POM121L9P	31.8529	2.58749	1.24e-07	TRUE	42.6539	1.2076	0.0306484	TRUE	17.6124	1.37723	0.00321543	TRUE	0.593114	0.392383	0.2934
LOC101927969	31.9092	-2.47294	6.06e-11	TRUE	26.0652	-1.97548	0.00039252	TRUE	50.0526	-0.498121	0.106868	UNTRUE	0.369985	0.326413	0.231324
CEACAM4	31.9352	4.12712	6.07e-13	TRUE	41.8842	1.86014	0.0047901	TRUE	10.7375	2.26129	2.27e-05	TRUE	0.754098	0.453448	0.136715
SPRED3	31.955	3.14358	2.84e-07	TRUE	41.2997	1.6273	0.020583	TRUE	13.5059	1.50996	0.00012323	TRUE	0.869197	0.305461	0.197423
MIR3936	32.0079	-2.28894	1.75e-13	TRUE	19.1432	-1.16294	0.00177044	TRUE	41.9494	-1.11257	1.76e-05	TRUE	0.267374	0.195748	0.292112
TRPC7	32.0579	-1.90811	1.38e-11	TRUE	24.1101	-1.18823	0.0101331	TRUE	44.0237	-0.72994	0.0039719	UNTRUE	0.352077	0.303689	0.137425
LINC00877	32.0749	1.97844	1.37e-07	TRUE	41.1394	1.06012	0.0336107	TRUE	20.1139	0.926456	0.0293926	UNTRUE	0.480743	0.402609	0.211284
SLC4A11	32.139	2.56726	3.16e-11	TRUE	42.3039	1.28473	0.0092812	TRUE	17.0349	1.29373	0.0134523	TRUE	0.396129	0.462526	0.294824
SLC39A2	32.165	-3.1426	1.08e-06	TRUE	17.2938	-1.95077	0.0325218	TRUE	44.8852	-1.18216	0.0159184	TRUE	0.501143	0.580651	0.44913
TMEM198	32.2191	1.16268	0.000417558	TRUE	44.2715	0.281055	0.500655	UNTRUE	30.6266	0.883593	0.0021956	UNTRUE	0.388521	0.235478	0.227722
LOC100286922	32.2535	-3.2008	3.79e-11	TRUE	11.3005	-1.17142	0.0793499	UNTRUE	39.1832	-2.02782	1.52e-05	TRUE	0.323003	0.434003	0.522546
PDZD9	32.2553	-1.06808	1.28e-05	TRUE	26.8549	-0.44854	0.189092	UNTRUE	39.0432	-0.615681	0.0124842	UNTRUE	0.252823	0.231116	0.190582
SNORD55	32.3094	-0.722508	0.00265797	UNTRUE	41.6737	-1.09184	0.000214465	TRUE	49.8888	0.374131	0.109719	UNTRUE	0.223469	0.198795	0.18355
TMEM88	32.3262	1.19067	0.0131922	TRUE	35.1669	1.19376	0.039866	TRUE	21.1623	-0.000420527	0.999256	UNTRUE	0.635016	0.313117	0.261992
KRT12	32.3486	-1.64554	0.00339863	TRUE	24.9783	-0.938611	0.120337	UNTRUE	42.6313	-0.701644	0.199086	UNTRUE	0.471853	0.404596	0.613826
NAT8B	32.3741	-2.25248	3.56e-09	TRUE	14.0594	-0.364939	0.53606	UNTRUE	36.7402	-1.89002	1.89e-09	TRUE	0.377397	0.268234	0.349594
KRT6B	32.4059	8.45969	2.02e-15	TRUE	43.424	2.10368	0.0458601	TRUE	8.11684	6.35376	2.25e-06	TRUE	1.12582	0.886111	0.0827071
SOX17	32.4341	1.78461	0.000323389	TRUE	39.2677	1.18224	0.0566963	UNTRUE	19.7399	0.614853	0.16757	UNTRUE	0.67926	0.393128	0.259579
LINC01314	32.5588	-1.03708	0.000782884	TRUE	24.9635	-0.179365	0.765758	UNTRUE	36.7626	-0.852223	0.0134969	UNTRUE	0.327994	0.38622	0.223423
PIK3CD-AS1	32.5993	1.89713	2.23e-09	TRUE	47.4435	0.528444	0.146094	UNTRUE	26.6502	1.37855	0.00177659	TRUE	0.187858	0.39741	0.347998
EVA1A	32.6339	1.59697	1.25e-05	TRUE	42.1598	0.87113	0.089826	UNTRUE	23.3929	0.7644	0.120107	UNTRUE	1.04958	0.499439	0.279859
RGS11	32.6806	-1.07438	0.000865492	TRUE	27.0159	-0.417026	0.180322	UNTRUE	39.3472	-0.640481	0.0568573	UNTRUE	0.21644	0.201628	0.364228
ATP11A-AS1	32.748	1.0069	0.00178758	TRUE	38.336	0.691537	0.0418967	UNTRUE	26.3867	0.324753	0.364781	UNTRUE	0.327989	0.214851	0.297513
FAM179A	32.7705	1.68509	4.99e-06	TRUE	46.7556	0.481808	0.326728	UNTRUE	27.6351	1.20847	0.00555847	TRUE	0.403959	0.436682	0.310336
ARRDC5	32.8034	1.96986	1.61e-08	TRUE	48.451	0.513403	0.287922	UNTRUE	26.9354	1.47077	0.00260873	TRUE	0.289029	0.52002	0.328415
LOC400958	32.8226	1.92963	2.84e-07	TRUE	44.2701	0.807911	0.150697	UNTRUE	23.3453	1.12733	0.0266457	TRUE	0.451816	0.547362	0.28475
ARHGEF38-IT1	32.836	-1.10182	0.00941092	TRUE	31.6785	-0.842653	0.144785	UNTRUE	44.4551	-0.252594	0.541984	UNTRUE	0.481649	0.386555	0.277488
PPIL6	32.849	-1.41341	7.06e-09	TRUE	26.3336	-0.749822	0.00876767	UNTRUE	42.2385	-0.651769	0.0182975	UNTRUE	0.11431	0.232255	0.263044
EBF3	32.9278	2.34708	2.45e-05	TRUE	43.2365	1.1596	0.154468	UNTRUE	19.0713	1.19464	0.0922531	UNTRUE	0.775445	0.70231	0.340855
LOC102724153	32.9369	-2.52498	4.52e-12	TRUE	18.0349	-1.25044	0.091825	UNTRUE	42.7279	-1.27092	0.0213072	TRUE	0.330028	0.681814	0.329498
LCN15	32.9602	-3.37187	3e-08	TRUE	6.86212	-0.187528	0.884627	UNTRUE	35.8644	-3.18608	3.38e-10	TRUE	0.479799	0.420656	0.542476
WDR66	33.0433	1.93524	2.08e-12	TRUE	53.4116	0.199698	0.716616	UNTRUE	31.8823	1.75196	1.1e-05	TRUE	0.298953	0.496792	0.153373
MIR4537	33.0623	2.66042	3.32e-07	TRUE	47.9544	0.878098	0.187311	UNTRUE	21.5232	1.79245	0.00307719	TRUE	0.610054	0.620288	0.365192
PLEKHN1	33.0641	2.60258	4.9e-16	TRUE	50.8123	0.628805	0.113374	UNTRUE	24.7909	1.98143	1.22e-07	TRUE	0.329214	0.382656	0.20609
TEX43	33.1289	-1.83436	0.00133052	TRUE	27.0123	-1.28046	0.0869423	UNTRUE	47.0554	-0.537594	0.0774403	UNTRUE	0.569405	0.316831	0.226983
UGT1A3	33.15	-2.96011	2.89e-10	TRUE	11.5284	-0.840899	0.207806	UNTRUE	39.0301	-2.11358	2.1e-05	TRUE	0.304483	0.454153	0.561114
IL22RA2	33.1938	3.53147	1.55e-05	TRUE	60.051	0.309609	0.810773	UNTRUE	29.4593	3.21863	5.93e-07	TRUE	1.14918	0.810185	0.284946
LOC102724297	33.1983	1.94242	4.66e-06	TRUE	41.6351	1.13764	0.0304426	TRUE	20.1837	0.802348	0.00702398	UNTRUE	0.589228	0.274189	0.0960358
PM20D1	33.2061	1.38082	0.0130257	TRUE	44.7223	0.490221	0.432002	UNTRUE	28.3386	0.896904	0.219942	UNTRUE	0.436402	0.601635	0.595886
C19orf35	33.2791	1.1872	0.0173207	TRUE	38.2711	0.927154	0.11588	UNTRUE	24.0066	0.277583	0.410978	UNTRUE	0.675684	0.238396	0.224946
SCNN1D	33.2805	1.19401	0.00330433	TRUE	44.2043	0.412686	0.276905	UNTRUE	29.537	0.78336	0.115468	UNTRUE	0.271523	0.359165	0.455725
RNF175	33.3216	3.17141	4.35e-06	TRUE	37.6992	2.65756	0.00195306	TRUE	8.67774	0.517838	0.238523	UNTRUE	1.13965	0.248513	0.119112
TMEM225	33.3398	-2.47565	0.000322321	TRUE	22.0398	-1.58788	0.0923056	UNTRUE	47.0618	-0.880308	0.0771629	UNTRUE	0.621128	0.589193	0.423063
DIO3OS	33.3687	-2.90761	2.15e-11	TRUE	8.75014	-0.0721566	0.938753	UNTRUE	36.2901	-2.84198	6.78e-13	TRUE	0.380006	0.346367	0.409613
THRB-AS1	33.3747	-2.40335	9.21e-20	TRUE	18.6735	-1.16003	0.005129	TRUE	43.1907	-1.24277	6.81e-05	TRUE	0.145616	0.354318	0.257282
LOC100507346	33.3876	-1.08718	5.7e-05	TRUE	24.3969	-0.143798	0.799489	UNTRUE	37.3853	-0.941763	0.00623985	UNTRUE	0.275227	0.388715	0.231455
MIR181A2HG	33.5178	-1.46461	1.25e-05	TRUE	25.122	-0.656622	0.0299637	UNTRUE	42.0124	-0.785547	0.0222799	UNTRUE	0.203366	0.203063	0.405736
ZDHHC8P1	33.5208	-2.03519	0.00336897	TRUE	26.6778	-1.43567	0.0482867	TRUE	48.5433	-0.586811	0.376965	UNTRUE	0.534861	0.491912	0.738645
REEP2	33.5298	-0.398278	0.223183	UNTRUE	25.4696	0.673322	0.0630204	UNTRUE	30.2394	-1.05966	0.000263972	TRUE	0.297826	0.203121	0.294748
RELL2	33.562	1.70733	9.7e-12	TRUE	49.7344	0.365312	0.150361	UNTRUE	29.7482	1.34739	6e-06	TRUE	0.1637	0.250913	0.238205
ANKRD62	33.6224	-3.01878	3.33e-07	TRUE	13.1445	-1.16653	0.0722958	UNTRUE	41.4206	-1.83374	0.00131284	TRUE	0.345519	0.440023	0.794438
GPR37L1	33.6408	-1.01647	0.0228444	TRUE	30.6517	-0.611473	0.388112	UNTRUE	42.6094	-0.405274	0.469443	UNTRUE	0.49104	0.561678	0.356008
FAM155A	33.6622	1.0298	0.00429686	TRUE	41.994	0.490172	0.240538	UNTRUE	29.0611	0.54332	0.189732	UNTRUE	0.3557	0.344	0.33603
CCDC36	33.7559	1.38627	0.000908801	TRUE	35.6523	1.53855	0.000343534	TRUE	19.1689	-0.144693	0.785127	UNTRUE	0.447032	0.191731	0.388383
AGPAT4-IT1	33.7626	1.9141	4.05e-07	TRUE	55.3129	0.141614	0.840042	UNTRUE	33.6976	1.78032	6.2e-05	TRUE	0.453408	0.51881	0.226984
TPRG1	33.7737	2.04675	1.45e-12	TRUE	46.8775	0.76688	0.0688825	UNTRUE	24.3379	1.28366	0.00124292	TRUE	0.30583	0.396764	0.205356
CTAGE9	33.7846	-1.68308	0.000891389	TRUE	28.4103	-1.17887	0.0197882	TRUE	47.3457	-0.488899	0.201445	UNTRUE	0.467285	0.200973	0.477928
NTNG2	33.8384	1.69101	1.55e-06	TRUE	43.2584	0.954642	0.0116303	UNTRUE	23.0852	0.754764	0.0165137	UNTRUE	0.66988	0.226195	0.245063
LOC100507006	33.8439	2.19774	5.62e-08	TRUE	47.4131	0.809636	0.0642965	UNTRUE	23.3959	1.39139	0.00394854	TRUE	0.366745	0.415264	0.356184
KLK6	33.964	8.52783	0.00167404	TRUE	36.8992	8.39967	0.00377973	TRUE	0.0601956	0.129805	NA	UNTRUE	3.13337	0.112368	0.0862533
SNORD3D	33.9678	1.69687	0.000872285	TRUE	39.2937	1.36105	0.0164769	TRUE	19.5357	0.337406	0.591433	UNTRUE	0.640768	0.393817	0.424056
LTA	33.9708	2.7295	1.53e-07	TRUE	51.9383	0.700007	0.231707	UNTRUE	24.2746	2.04151	0.0029382	TRUE	0.367469	0.624591	0.461637
PRAM1	34.1127	1.66852	6.51e-06	TRUE	41.4433	1.07145	0.0229462	TRUE	22.0176	0.614689	0.0933401	UNTRUE	0.48026	0.319898	0.21079
PPP4R4	34.1572	3.67172	1.18e-09	TRUE	63.0714	0.266101	0.801813	UNTRUE	31.1241	3.40732	4.3e-07	TRUE	0.850718	0.875442	0.244374
LOC101929374	34.2573	-1.92314	0.00706571	TRUE	27.237	-1.32346	0.201766	UNTRUE	48.6988	-0.582436	0.376988	UNTRUE	0.706734	0.723972	0.412099
LRIT2	34.2981	-2.14523	0.000472129	TRUE	22.7345	-1.20373	0.137353	UNTRUE	46.0186	-0.938941	0.000965792	UNTRUE	0.592375	0.318847	0.25912
IL17A	34.3646	6.33445	5.52e-16	TRUE	59.7959	0.693958	0.482005	UNTRUE	23.0957	5.6581	2.76e-09	TRUE	0.819888	0.949643	0.0595411
LINC00665	34.3843	1.15964	0.00127748	TRUE	41.053	0.745245	0.104119	UNTRUE	26.7863	0.422188	0.327922	UNTRUE	0.428919	0.366831	0.285957
NOX4	34.3847	2.40307	3.93e-06	TRUE	40.445	1.78746	0.0146028	TRUE	14.8819	0.621317	0.383307	UNTRUE	0.718698	0.577799	0.330103
KLK7	34.3856	8.54571	0.00036503	TRUE	37.4479	8.05812	0.00144006	TRUE	0.119125	0.490474	NA	UNTRUE	2.95017	0.130247	0.0800412
KCNQ3	34.4134	1.42021	0.0167765	TRUE	34.7033	1.86952	0.00111071	TRUE	17.4931	-0.439373	0.578923	UNTRUE	0.525096	0.38154	0.629782
GALNTL6	34.4994	2.00936	0.0164295	TRUE	36.8254	2.11435	0.0308129	TRUE	14.2597	-0.0884212	0.893108	UNTRUE	1.23325	0.349179	0.373943
GPR158	34.5034	-0.966087	0.0367424	UNTRUE	23.6966	0.201701	0.698869	UNTRUE	35.5321	-1.15546	0.00242177	TRUE	0.4274	0.156837	0.505625
NPR3	34.5571	-0.711194	0.267544	UNTRUE	25.3779	0.345457	0.67942	UNTRUE	34.2559	-1.03954	0.0100949	TRUE	0.695799	0.311535	0.458204
SH2D1B	34.6957	0.603583	0.144637	UNTRUE	52.9481	-0.408682	0.531231	UNTRUE	44.8182	1.01266	0.0160737	TRUE	0.511382	0.556975	0.228426
C1orf228	34.7215	1.82644	6.41e-08	TRUE	50.084	0.524248	0.379082	UNTRUE	28.4734	1.31899	0.0243041	TRUE	0.229812	0.654092	0.355719
ACVR2B-AS1	34.7325	-1.39156	6.97e-08	TRUE	26.4365	-0.61176	0.0960788	UNTRUE	43.2756	-0.786976	0.000608441	UNTRUE	0.278039	0.238173	0.184456
GPR173	34.8172	1.21048	0.000156057	TRUE	41.3531	0.831566	0.020577	UNTRUE	25.937	0.38259	0.266519	UNTRUE	0.337745	0.24325	0.254646
LOC102723927	34.8377	0.424252	0.260496	UNTRUE	60.4956	-0.82435	0.0422568	UNTRUE	54.6107	1.25056	4.47e-06	TRUE	0.417526	0.300371	0.23029
LOC102723354	34.9329	-1.7221	1.58e-10	TRUE	23.6596	-0.7419	0.100568	UNTRUE	43.7112	-0.988975	8.52e-05	UNTRUE	0.325393	0.327133	0.159074
FAM162B	34.9356	0.81783	0.0158622	UNTRUE	35.7785	1.04884	0.0257956	TRUE	25.1644	-0.217033	0.639499	UNTRUE	0.409048	0.372815	0.223221
RXRG	34.9449	-1.62914	2.56e-08	TRUE	20.5124	-0.288343	0.693834	UNTRUE	39.7651	-1.33453	0.00288898	TRUE	0.323304	0.547601	0.221834
PPFIA4	35.1265	1.98865	8.57e-08	TRUE	43.2009	1.26366	0.0177726	TRUE	20.1875	0.735211	0.0693047	UNTRUE	0.494812	0.429595	0.119506
HEY2	35.4015	0.68237	0.000891733	UNTRUE	35.4172	1.04271	0.00536062	TRUE	25.928	-0.338004	0.430429	UNTRUE	0.161044	0.401244	0.186399
IGFALS	35.4362	0.48032	0.330902	UNTRUE	57.3156	-0.624563	0.28682	UNTRUE	50.5369	1.10854	0.00181671	TRUE	0.587949	0.390539	0.28191
SIRPG-AS1	35.4425	1.78214	0.000461003	TRUE	47.2019	0.795073	0.0669661	UNTRUE	25.652	0.993345	0.107885	UNTRUE	0.361676	0.408659	0.539159
CITED4	35.4497	1.71866	2.07e-06	TRUE	47.9142	0.676125	0.134322	UNTRUE	27.1826	1.05041	0.00248452	TRUE	0.455823	0.334475	0.238547
PCDHB2	35.6207	-0.41461	0.360482	UNTRUE	27.4685	0.616912	0.310734	UNTRUE	32.6932	-1.02333	0.00147689	TRUE	0.527135	0.355047	0.194479
P2RX5-TAX1BP3	35.6824	1.03455	0.000278174	TRUE	44.9237	0.479147	0.122738	UNTRUE	31.1082	0.556683	0.0535441	UNTRUE	0.297516	0.201339	0.231389
DUOXA1	35.7523	4.07741	6.39e-12	TRUE	90.0801	-0.53942	0.566463	UNTRUE	55.0713	4.61902	3.38e-14	TRUE	0.892076	0.949208	0.163459
NOL4	35.7665	-1.81864	0.00122473	TRUE	29.4135	-1.27961	0.121674	UNTRUE	50.9581	-0.532891	0.397719	UNTRUE	0.580868	0.696728	0.424314
SLC5A11	35.8792	-3.05543	2.21e-10	TRUE	7.79624	0.254984	0.751028	UNTRUE	38.1525	-3.30161	5.57e-11	TRUE	0.318051	0.359597	0.650699
WNT11	35.9406	-1.19831	0.00527209	TRUE	30.47	-0.649213	0.376659	UNTRUE	45.5522	-0.550903	0.280243	UNTRUE	0.510758	0.601657	0.270988
TRPV4	35.9484	1.92808	2.16e-05	TRUE	42.0495	1.48974	0.00179422	TRUE	18.8202	0.432657	0.363011	UNTRUE	0.514549	0.249455	0.372234
BACH1-IT2	36.0385	1.29933	1.42e-05	TRUE	44.977	0.704087	0.0854446	UNTRUE	28.1602	0.602437	0.0981981	UNTRUE	0.357527	0.356838	0.208589
RASGRF1	36.0904	1.01464	0.0077079	TRUE	43.2388	0.630798	0.231085	UNTRUE	29.6204	0.391343	0.466232	UNTRUE	0.417943	0.463752	0.339881
NMNAT2	36.0988	1.00678	0.00546499	TRUE	44.0762	0.535087	0.252938	UNTRUE	30.7764	0.487268	0.115208	UNTRUE	0.472178	0.28431	0.195955
OPRL1	36.1197	1.41242	1.12e-05	TRUE	44.9604	0.793948	0.10654	UNTRUE	26.864	0.632008	0.113263	UNTRUE	0.430385	0.419914	0.133132
GRTP1-AS1	36.434	-1.42735	0.000152551	TRUE	28.8595	-0.754945	0.166955	UNTRUE	46.829	-0.676657	0.0356988	UNTRUE	0.447557	0.365717	0.240955
LOC100506178	36.466	2.65031	5.16e-09	TRUE	49.7366	1.13984	0.0601016	UNTRUE	20.6617	1.51542	0.00376376	TRUE	0.60122	0.534576	0.271441
ST3GAL4-AS1	36.5022	2.20799	5.51e-07	TRUE	41.4442	1.88333	0.00148693	TRUE	15.6786	0.328182	0.41566	UNTRUE	0.6583	0.317649	0.109815
UGT1A4	36.5577	-3.64709	7.89e-15	TRUE	12.5811	-1.70734	0.00612865	TRUE	46.2001	-1.93538	2.28e-05	TRUE	0.261371	0.440259	0.536585
LIPN	36.6372	5.95912	1.06e-09	TRUE	43.1481	3.27317	0.000895236	TRUE	4.66906	2.72323	0.00049966	TRUE	1.48037	0.374249	0.209129
MLLT11	36.6495	1.19594	5.09e-06	TRUE	41.5465	0.996204	0.00447196	UNTRUE	25.698	0.211224	0.525269	UNTRUE	0.317816	0.237633	0.122986
MYCN	36.7959	1.00136	0.00544844	TRUE	41.3063	0.860882	0.0619711	UNTRUE	27.6587	0.147268	0.743779	UNTRUE	0.459217	0.329763	0.24419
TEX14	36.8697	1.2394	0.000237422	TRUE	43.6611	0.863756	0.0290492	UNTRUE	27.1694	0.379961	0.27536	UNTRUE	0.39832	0.260886	0.242545
SIX4	36.9759	2.43192	1.63e-11	TRUE	45.7903	1.51224	0.0043655	TRUE	17.9117	0.92929	0.0479137	UNTRUE	0.483305	0.458068	0.173374
LINC01436	37.0438	0.956933	0.115932	UNTRUE	31.9509	2.29612	0.0012656	TRUE	18.8792	-1.33828	0.0113584	TRUE	0.725952	0.337706	0.512698
FCN3	37.1577	4.76913	8.51e-18	TRUE	51.2573	1.66656	0.0348836	TRUE	13.5028	3.1152	3.34e-05	TRUE	0.732973	0.784816	0.11413
THSD4-AS2	37.1995	-1.59382	0.000825833	TRUE	34.6083	-1.28738	0.0502527	UNTRUE	54.7135	-0.298248	0.581671	UNTRUE	0.486283	0.519852	0.371678
PMP2	37.274	-1.54805	0.00238468	TRUE	22.8447	-0.284274	0.739202	UNTRUE	42.4009	-1.24904	0.0241347	TRUE	0.484278	0.550259	0.547269
CTAGE8	37.4054	-0.874352	0.120019	UNTRUE	43.7196	-1.03892	0.0380259	TRUE	55.2177	0.171739	0.772526	UNTRUE	0.491752	0.310208	0.580663
ALS2CR11	37.4471	-1.82236	3.86e-13	TRUE	22.4336	-0.577752	0.0664168	UNTRUE	44.7211	-1.2381	1.05e-08	TRUE	0.239326	0.172137	0.231003
IGF2BP2-AS1	37.4681	-1.52132	2.54e-05	TRUE	27.6802	-0.702312	0.109046	UNTRUE	47.0693	-0.813623	0.0124267	UNTRUE	0.371304	0.284355	0.348297
FEV	37.4697	-2.18915	0.00019907	TRUE	29.0687	-1.56625	0.0325218	TRUE	54.8652	-0.617658	0.171263	UNTRUE	0.549627	0.445175	0.438991
FUT7	37.5101	3.9598	3.97e-10	TRUE	50.8031	1.60877	0.0482867	TRUE	14.8379	2.35521	7.74e-05	TRUE	0.991439	0.643234	0.168335
GABRR2	37.5515	1.70014	3.16e-06	TRUE	46.8495	0.988175	0.0523164	UNTRUE	25.059	0.719304	0.12696	UNTRUE	0.462858	0.468274	0.277895
DLEU7	37.6781	-0.894935	0.00164158	UNTRUE	26.2402	0.294118	0.495869	UNTRUE	38.0787	-1.18076	0.000274767	TRUE	0.25465	0.31574	0.307065
COL2A1	37.737	-1.16246	0.0411258	TRUE	50.2861	-1.56506	0.00872684	TRUE	65.5774	0.412067	0.493231	UNTRUE	0.520584	0.483438	0.585063
LINC00032	37.9415	-1.68771	7.29e-15	TRUE	26.4021	-0.763477	0.015885	UNTRUE	47.9528	-0.926822	1.29e-06	UNTRUE	0.23282	0.199083	0.131642
GRB14	38.0675	-1.66918	5.12e-09	TRUE	21.7026	-0.222585	0.653968	UNTRUE	42.7526	-1.43274	8.47e-05	TRUE	0.193193	0.378623	0.357836
PCCA-AS1	38.1747	-1.09843	0.000242166	TRUE	32.9206	-0.564035	0.12467	UNTRUE	47.7333	-0.526528	0.1392	UNTRUE	0.232268	0.308893	0.333583
KLK11	38.2249	2.53354	0.000274294	TRUE	59.8372	0.538669	0.60307	UNTRUE	30.3065	1.99733	0.000770948	TRUE	1.05001	0.751643	0.330628
TMPRSS13	38.2767	1.36183	1.36e-06	TRUE	57.1435	0.136775	0.785488	UNTRUE	38.6061	1.23107	7.25e-05	TRUE	0.364602	0.360733	0.165312
USP6	38.3163	0.385546	0.399333	UNTRUE	66.5816	-0.866271	0.221914	UNTRUE	60.6041	1.25631	0.0171842	TRUE	0.521395	0.784942	0.249926
HRH4	38.3174	1.61074	0.00217284	TRUE	48.802	0.844831	0.176905	UNTRUE	27.5309	0.783713	0.0712445	UNTRUE	0.718477	0.371926	0.363461
LOC101929718	38.3876	-2.05741	1.47e-09	TRUE	21.5365	-0.734828	0.0923056	UNTRUE	46.8325	-1.31497	1.43e-06	TRUE	0.341205	0.243596	0.303417
PHEX	38.4499	2.11393	9.45e-06	TRUE	50.494	1.0299	0.097512	UNTRUE	24.2681	1.09597	0.018553	TRUE	0.71737	0.482815	0.295663
FNDC9	38.4553	1.51168	3.79e-05	TRUE	51.3192	0.603267	0.16652	UNTRUE	30.9713	0.913389	0.00483797	UNTRUE	0.476154	0.279596	0.250567
DAO	38.5475	-3.93211	3.39e-11	TRUE	22.987	-2.98541	0.00102084	TRUE	59.0977	-0.949424	0.148791	UNTRUE	0.354934	0.787929	0.626113
LOC101927901	38.5621	-1.72562	1.54e-05	TRUE	22.2783	-0.355836	0.498563	UNTRUE	44.3865	-1.36372	0.000131644	TRUE	0.380034	0.277795	0.430758
SPOCD1	38.5776	3.03332	5e-08	TRUE	51.2771	1.42591	0.0202177	TRUE	18.2696	1.60667	0.000265422	TRUE	0.738461	0.356925	0.300544
LOC101927081	38.6304	-4.77617	1.22e-09	TRUE	7.44789	-2.00512	0.119853	UNTRUE	46.0899	-2.7645	0.000253639	TRUE	0.402111	0.754807	0.836289
HMGCLL1	38.6462	-1.40544	0.00173742	TRUE	24.5272	-0.169247	0.828189	UNTRUE	43.0438	-1.22609	4.83e-05	TRUE	0.544199	0.32226	0.265609
ZYG11A	38.68	1.76818	1.08e-05	TRUE	48.1906	1.04851	0.033938	TRUE	24.9207	0.726033	0.214734	UNTRUE	0.370405	0.50121	0.414576
FAM110D	38.7311	1.40376	0.000359227	TRUE	46.4432	0.952322	0.0341067	UNTRUE	27.0351	0.450011	0.216832	UNTRUE	0.485714	0.26853	0.293078
SCTR	38.7539	-1.3013	0.0029349	TRUE	27.3443	-0.308768	0.597389	UNTRUE	44.8103	-0.984688	0.015144	UNTRUE	0.430786	0.351059	0.491876
LOC285889	38.8094	-2.43917	0.000317174	TRUE	20.2165	-1.05148	0.255027	UNTRUE	48.9586	-1.38382	2.57e-05	TRUE	0.624052	0.347967	0.347742
SLC6A16	38.8174	1.17312	8.37e-06	TRUE	51.6041	0.39984	0.259658	UNTRUE	34.848	0.783722	0.0222618	UNTRUE	0.241923	0.344973	0.244845
C5AR2	38.8272	1.3491	0.0142239	TRUE	42.6127	1.30325	0.0503467	UNTRUE	23.9073	0.0469715	0.944066	UNTRUE	0.749393	0.425496	0.362977
HAS2-AS1	38.9218	-1.21993	0.00662757	TRUE	26.7407	-0.140187	0.877557	UNTRUE	43.3038	-1.06791	0.0125791	TRUE	0.541867	0.53992	0.224764
TCTEX1D4	38.9608	2.04553	0.00022153	TRUE	48.9253	1.20682	0.0392184	TRUE	22.7892	0.831244	0.0690037	UNTRUE	0.744898	0.280275	0.404178
FAM132B	39.072	1.91645	0.000360206	TRUE	47.5548	1.32896	0.045175	TRUE	22.256	0.586202	0.17471	UNTRUE	1.21262	0.410212	0.253219
TLL2	39.0767	1.05417	0.00648047	TRUE	46.7656	0.665963	0.126909	UNTRUE	31.4838	0.390672	0.313109	UNTRUE	0.451914	0.274987	0.301321
TMEM108	39.1482	1.32114	0.000989143	TRUE	43.8882	1.17422	0.0221289	TRUE	25.4523	0.149733	0.760701	UNTRUE	0.53132	0.365474	0.259748
ENO3	39.2013	1.02537	0.00195573	TRUE	54.9121	0.139011	0.658114	UNTRUE	39.7321	0.889092	0.00636844	UNTRUE	0.255169	0.181236	0.360577
FMO2	39.2519	1.37306	0.000116316	TRUE	39.6635	1.77509	0.000693936	TRUE	20.63	-0.393827	0.445181	UNTRUE	0.448831	0.395431	0.299606
UG0898H09	39.2988	-2.6322	1.18e-12	TRUE	16.5002	-0.844319	0.151888	UNTRUE	46.9518	-1.77371	2e-05	TRUE	0.316006	0.449565	0.402521
SAMD12-AS1	39.3392	-1.01691	0.0353807	TRUE	33.1833	-0.426615	0.464267	UNTRUE	47.3094	-0.580624	0.0290594	UNTRUE	0.554112	0.136359	0.305108
SERPINA5	39.5247	1.48472	0.00172862	TRUE	43.331	1.43435	0.0286314	TRUE	22.7183	0.0553101	0.940759	UNTRUE	0.687609	0.508312	0.317555
LINC00992	39.5405	-2.0886	4.97e-07	TRUE	22.4512	-0.799693	0.331862	UNTRUE	48.7482	-1.29672	0.00350713	TRUE	0.497074	0.596008	0.167021
SLED1	39.6063	4.23603	3.03e-07	TRUE	45.7115	3.05754	0.00176024	TRUE	7.02566	1.15037	0.0122674	TRUE	1.43459	0.198084	0.190068
CPT1C	39.6361	3.01028	1.54e-06	TRUE	47.289	2.08707	0.00361773	TRUE	13.6371	0.94096	0.0168795	UNTRUE	0.910663	0.224914	0.289083
FAM3B	39.7017	4.25142	2.1e-06	TRUE	81.1684	0.0259645	0.987756	UNTRUE	41.8459	4.22228	0.000130589	TRUE	1.25122	1.20354	0.334914
SYT10	39.7858	-1.85506	2.9e-06	TRUE	29.5395	-1.11159	0.0624484	UNTRUE	53.7157	-0.728645	0.0779267	UNTRUE	0.442263	0.477851	0.290564
NKX3-1	39.7989	1.67771	7.11e-09	TRUE	55.1087	0.572654	0.100568	UNTRUE	32.0692	1.10812	0.000128321	TRUE	0.330541	0.267296	0.199787
SAP25	39.8062	1.39248	0.000838687	TRUE	60.2691	0.129017	0.73788	UNTRUE	40.307	1.26991	0.00725946	TRUE	0.204617	0.323697	0.493778
BEX5	39.8082	1.77171	4.44e-05	TRUE	45.5199	1.48718	0.0245562	TRUE	21.6398	0.293111	0.718227	UNTRUE	0.540801	0.640059	0.406898
CNTN4-AS2	39.811	-3.33792	4.8e-14	TRUE	11.7321	-0.993383	0.229659	UNTRUE	46.9033	-2.34766	5.72e-05	TRUE	0.309267	0.627381	0.553616
CYTL1	39.8526	-0.110751	0.889053	UNTRUE	29.491	1.26634	0.0824907	UNTRUE	30.732	-1.36184	0.0187019	TRUE	0.742349	0.434299	0.611489
LOC101928118	39.8691	-1.46909	2.58e-06	TRUE	25.3689	-0.274044	0.581414	UNTRUE	45.4412	-1.18539	8.07e-05	TRUE	0.342997	0.291509	0.27853
TNNC2	39.9055	-2.89748	2.28e-19	TRUE	17.3065	-1.24282	0.0653513	UNTRUE	50.108	-1.66783	0.000162616	TRUE	0.315104	0.560509	0.262832
LIPC	39.9336	-1.8301	3.78e-08	TRUE	16.6763	0.431109	0.348073	UNTRUE	40.5039	-2.2549	1.14e-09	TRUE	0.245824	0.291374	0.460139
NLRP7	39.9583	1.17023	0.000119553	TRUE	49.3389	0.647983	0.105938	UNTRUE	32.1671	0.531565	0.170221	UNTRUE	0.32873	0.344703	0.259446
TPTE2P1	40.0543	-1.58373	3.87e-08	TRUE	22.5773	-0.0877236	0.878326	UNTRUE	44.0584	-1.49343	2.06e-05	TRUE	0.2361	0.369585	0.316097
MEGF10	40.0584	-1.54196	0.000532636	TRUE	19.9037	0.346001	0.602636	UNTRUE	40.6496	-1.87568	4.72e-06	TRUE	0.468452	0.350207	0.442333
MIR223	40.0891	3.40794	1.75e-10	TRUE	49.9896	1.97952	0.00297101	TRUE	13.6625	1.42365	0.00216758	TRUE	0.813258	0.424469	0.185249
WTAPP1	40.1212	1.16552	0.0242742	TRUE	55.8226	0.227117	0.74427	UNTRUE	38.8995	0.947568	0.0184609	UNTRUE	0.65757	0.351567	0.389327
LOC102467212	40.1266	2.14221	0.00163378	TRUE	83.3197	-0.427823	0.720218	UNTRUE	55.5571	2.57779	0.000211791	TRUE	0.911584	1.0403	0.40256
CYP2B7P	40.4735	-3.59705	1.16e-14	TRUE	7.37337	-0.209895	0.820504	UNTRUE	44.1643	-3.39181	2.9e-15	TRUE	0.362406	0.358145	0.520064
MMP17	40.4902	1.19194	0.00196741	TRUE	49.0269	0.734749	0.162309	UNTRUE	31.4652	0.463475	0.301827	UNTRUE	0.506927	0.433613	0.267318
ZNF575	40.5155	-1.49436	7.38e-08	TRUE	33.3311	-0.914511	0.012783	UNTRUE	53.9105	-0.573921	0.0171099	UNTRUE	0.317875	0.230952	0.218691
LOC101927780	40.5674	3.38333	6.96e-12	TRUE	52.3631	1.72892	0.00223018	TRUE	15.7881	1.65383	2.49e-05	TRUE	0.673602	0.315391	0.214563
LOC284578	40.6994	-1.79486	0.000139517	TRUE	31.3829	-1.11654	0.0978134	UNTRUE	55.5706	-0.670562	0.138214	UNTRUE	0.511924	0.514384	0.358169
LOC101927954	40.8985	1.51689	7.46e-07	TRUE	55.0047	0.587715	0.0806062	UNTRUE	33.1548	0.93785	0.0261383	UNTRUE	0.187756	0.372838	0.369848
FMO3	40.9299	2.20848	9.41e-11	TRUE	54.9932	0.980393	0.0691435	UNTRUE	26.2033	1.22536	0.0159022	TRUE	0.387928	0.551215	0.276733
DNAJB3	41.0003	-3.4111	2.18e-11	TRUE	12.4442	-1.16009	0.113428	UNTRUE	48.9531	-2.24702	1.92e-06	TRUE	0.384048	0.470197	0.55022
AKR7A2P1	41.0523	-1.89575	4.07e-06	TRUE	16.3224	0.494555	0.364142	UNTRUE	41.5392	-2.38502	1.53e-08	TRUE	0.362333	0.327794	0.523448
MUC16	41.0795	3.51135	2.15e-08	TRUE	56.1226	1.44737	0.0312965	TRUE	18.526	2.06586	0.00298923	TRUE	0.770661	0.601684	0.405071
TSPAN32	41.0802	1.23418	0.0096524	TRUE	58.0549	0.230605	0.649985	UNTRUE	39.6115	1.00637	0.060043	UNTRUE	0.392157	0.396017	0.518966
CLNK	41.1099	1.07975	0.017706	TRUE	59.924	0.0385457	0.95836	UNTRUE	43.4609	1.04327	0.011539	TRUE	0.544651	0.411295	0.361866
KLHDC7B	41.1913	2.37396	1.13e-09	TRUE	62.9474	0.560457	0.199406	UNTRUE	32.2206	1.81238	4.91e-07	TRUE	0.462671	0.335877	0.285597
ART3	41.3038	1.55553	0.00188322	TRUE	58.736	0.410614	0.657294	UNTRUE	36.1858	1.14561	0.047696	TRUE	0.778249	0.76884	0.228883
MAMDC2-AS1	41.3292	-1.71603	9.03e-05	TRUE	35.4682	-1.25677	0.0257256	TRUE	59.2219	-0.448874	0.165712	UNTRUE	0.502824	0.325	0.270593
HAND2	41.3433	-0.862989	0.06906	UNTRUE	25.2706	0.564873	0.224533	UNTRUE	38.6204	-1.5042	0.00287017	TRUE	0.875215	0.351889	0.599586
HOXA-AS2	41.4428	-1.58151	1.21e-07	TRUE	30.1664	-0.740782	0.0501664	UNTRUE	52.4494	-0.834771	0.00584346	UNTRUE	0.270174	0.293645	0.311811
COX6B2	41.4918	-1.37522	0.00343667	TRUE	41.8399	-1.21365	0.0249585	TRUE	61.3815	-0.154528	0.772449	UNTRUE	0.480486	0.409052	0.470962
C17orf107	41.5299	1.81016	4.66e-05	TRUE	48.2349	1.42071	0.0133205	TRUE	22.8106	0.399976	0.35046	UNTRUE	0.646096	0.356438	0.218607
SUGT1P3	41.5476	-1.28663	3.62e-06	TRUE	33.7041	-0.649249	0.0656843	UNTRUE	52.4702	-0.632101	0.0201289	UNTRUE	0.271975	0.255653	0.261164
FAM124B	41.634	1.24341	0.0134058	TRUE	46.1634	1.1481	0.0332389	TRUE	27.541	0.101638	0.849432	UNTRUE	0.612077	0.264243	0.40018
ZNF385D	41.6407	2.06294	1.65e-06	TRUE	49.6566	1.48045	0.00277747	TRUE	21.5548	0.579728	0.190263	UNTRUE	0.565151	0.318196	0.330807
RASGEF1A	41.6625	1.25434	0.00699198	TRUE	53.1533	0.594101	0.28266	UNTRUE	34.1311	0.661539	0.175209	UNTRUE	0.543648	0.420765	0.410385
DPP10-AS1	41.6737	-4.33806	4.37e-12	TRUE	18.4841	-2.98602	0.0177301	TRUE	59.3074	-1.38862	0.0500206	UNTRUE	0.392283	0.915242	0.346682
NRTN	41.6823	-1.14512	0.000561807	TRUE	39.4994	-0.849686	0.0681654	UNTRUE	56.4407	-0.293129	0.303937	UNTRUE	0.42694	0.309057	0.146179
HOXA4	41.7424	-1.16969	0.00111177	TRUE	28.2715	-0.033043	0.962117	UNTRUE	45.4747	-1.13135	0.00243583	TRUE	0.363946	0.390503	0.368561
LRP1B	41.9157	-0.886584	0.0737863	UNTRUE	29.1555	0.27164	0.717881	UNTRUE	42.369	-1.14679	0.0180081	TRUE	0.531487	0.468203	0.499869
HAGHL	41.9766	1.2567	4.55e-07	TRUE	58.8089	0.284099	0.3193	UNTRUE	39.4348	0.976168	0.000253513	UNTRUE	0.226212	0.224683	0.242489
AJAP1	41.9894	1.59913	0.0142624	TRUE	45.4539	1.61833	0.0452435	TRUE	22.2939	-0.0239934	0.966348	UNTRUE	1.02506	0.377292	0.217003
RHBDL3	42.0787	1.39476	0.00614902	TRUE	61.6771	0.220561	0.769009	UNTRUE	40.8804	1.19297	5.96e-06	TRUE	0.750157	0.27247	0.217485
CCDC13	42.1275	-1.60754	1.26e-05	TRUE	23.6903	-0.137414	0.75048	UNTRUE	46.3593	-1.46968	0.000262774	TRUE	0.192912	0.285422	0.527553
TWIST1	42.1374	2.80971	4.62e-06	TRUE	48.9389	2.17147	0.00318301	TRUE	14.3956	0.641504	0.180278	UNTRUE	0.925065	0.340133	0.288281
KRT23	42.1694	3.02493	1.58e-05	TRUE	47.926	2.50194	0.00749266	TRUE	12.076	0.522574	0.379338	UNTRUE	1.18633	0.514815	0.148789
DDX43	42.2897	1.19943	0.000234464	TRUE	55.825	0.420244	0.393768	UNTRUE	37.4264	0.787078	0.0795004	UNTRUE	0.342138	0.471395	0.312949
C1orf168	42.3493	-1.05592	0.0133341	TRUE	37.9896	-0.618764	0.22787	UNTRUE	53.8053	-0.432583	0.158774	UNTRUE	0.498335	0.232882	0.309258
SSUH2	42.4437	-1.59241	0.000539953	TRUE	20.4989	0.375392	0.578888	UNTRUE	43.1753	-1.9664	1.64e-07	TRUE	0.514962	0.324207	0.465765
TMEM74B	42.4643	1.24065	0.0020073	TRUE	51.6891	0.755557	0.132317	UNTRUE	32.5432	0.483185	0.174824	UNTRUE	0.53333	0.325597	0.247514
GLOD5	42.4667	-1.31143	0.00215777	TRUE	40.453	-1.03164	0.0539915	UNTRUE	59.6696	-0.273464	0.236122	UNTRUE	0.526187	0.207383	0.166825
SENCR	42.4894	1.25898	6.76e-06	TRUE	51.6989	0.773144	0.0135525	UNTRUE	32.2237	0.489288	0.121131	UNTRUE	0.294159	0.237363	0.2542
ID2-AS1	42.5865	-1.31876	5.64e-09	TRUE	41.5372	-1.09336	0.00528735	TRUE	61.0765	-0.227562	0.512549	UNTRUE	0.245167	0.365932	0.154712
VMO1	42.6131	1.80972	0.0011348	TRUE	51.0136	1.26601	0.0619445	UNTRUE	24.9725	0.546008	0.252179	UNTRUE	0.808366	0.409045	0.326127
PIPSL	42.6823	-1.54691	2.72e-07	TRUE	26.0251	-0.235601	0.515071	UNTRUE	48.3406	-1.29574	0.000108052	TRUE	0.168608	0.262821	0.399173
CCDC65	42.7945	1.02155	1.76e-05	TRUE	53.3486	0.481456	0.0866287	UNTRUE	37.2373	0.549872	0.00888956	UNTRUE	0.291633	0.164094	0.131603
ELK2AP	42.8438	4.25275	5.35e-09	TRUE	59.4976	1.52713	0.118959	UNTRUE	17.4721	2.73942	0.000709835	TRUE	1.12728	0.860323	0.310034
FAM216B	42.9036	2.50648	0.000122926	TRUE	63.6511	0.726559	0.18522	UNTRUE	30.6615	1.78206	0.00916851	TRUE	0.595328	0.471078	0.566635
LOC101927843	42.9282	-2.70211	7.2e-05	TRUE	23.0256	-1.42753	0.103823	UNTRUE	56.8643	-1.27828	0.000393183	TRUE	0.596796	0.371646	0.415849
ELAVL2	43.0892	-2.43451	9.1e-09	TRUE	35.9906	-1.98136	0.00942829	TRUE	67.9799	-0.450371	0.488274	UNTRUE	0.436795	0.773302	0.3306
TPTE2	43.1926	1.75351	6.93e-07	TRUE	56.6694	0.816206	0.140514	UNTRUE	30.9385	0.948787	0.0176784	UNTRUE	0.52405	0.486918	0.101852
ACSM4	43.2743	-0.835579	0.0356118	UNTRUE	31.2417	0.25887	0.689613	UNTRUE	43.8923	-1.08543	0.0106546	TRUE	0.424779	0.439396	0.376651
HIST1H1A	43.346	2.78205	1.94e-07	TRUE	51.7112	1.95192	0.0187888	TRUE	16.4385	0.838993	0.21734	UNTRUE	0.819669	0.684233	0.167885
ARHGAP5-AS1	43.3539	-1.13251	6.54e-09	TRUE	39.2674	-0.709093	0.0294977	UNTRUE	56.3361	-0.414943	0.155449	UNTRUE	0.161121	0.321208	0.186695
LOC101927849	43.4086	-2.6829	3.44e-08	TRUE	17.5844	-0.81439	0.146283	UNTRUE	51.7649	-1.85834	5.39e-10	TRUE	0.44731	0.150438	0.439791
SEMA5B	43.4126	1.02288	6.71e-05	TRUE	49.4142	0.832595	0.0796814	UNTRUE	33.0612	0.198165	0.723119	UNTRUE	0.279608	0.5066	0.227335
AGMO	43.5607	-0.843765	0.286214	UNTRUE	17.6363	-0.681863	0.15558	UNTRUE	40.8081	-1.47675	0.00171803	TRUE	0.870982	0.345462	0.619308
GAMT	43.8916	1.01508	0.0207565	TRUE	48.018	0.995764	0.0502293	UNTRUE	31.4821	0.0219544	0.960961	UNTRUE	0.592411	0.257132	0.277608
UGT1A5	43.9329	-3.82977	2.87e-16	TRUE	14.2547	-1.81222	0.00285821	TRUE	55.322	-2.01079	1.31e-05	TRUE	0.249865	0.4492	0.59672
LRRC16B	44.0182	1.10405	0.00118565	TRUE	61.7561	0.177186	0.730337	UNTRUE	43.8417	0.931506	0.00771905	UNTRUE	0.407304	0.343349	0.281476
ERP27	44.3026	1.2258	0.000340643	TRUE	59.7947	0.383034	0.40361	UNTRUE	39.9127	0.847577	0.0248912	UNTRUE	0.397682	0.373278	0.310098
TACR2	44.4752	-0.873404	0.0467557	UNTRUE	30.5565	0.357061	0.437998	UNTRUE	44.3014	-1.22111	0.00343761	TRUE	0.367858	0.271914	0.538192
PDGFRL	44.5188	1.49288	0.00206247	TRUE	55.262	0.869198	0.11419	UNTRUE	32.0029	0.627238	0.0255256	UNTRUE	0.689132	0.158941	0.265363
BHLHE22	44.5316	2.58728	1.47e-10	TRUE	58.1086	1.3137	0.0274523	TRUE	23.3437	1.27836	0.00714016	TRUE	0.597305	0.54973	0.189243
IL1RAPL1	44.5984	-1.35639	1.6e-07	TRUE	32.4789	-0.477033	0.329672	UNTRUE	53.4319	-0.873247	0.0110701	UNTRUE	0.300183	0.434696	0.219019
KCNH7	44.6448	2.78523	1.3e-05	TRUE	50.2195	2.40489	0.0016279	TRUE	14.0277	0.402488	0.397959	UNTRUE	1.00649	0.256169	0.328587
NIPAL4	44.6488	1.89113	4.11e-10	TRUE	60.0461	0.813775	0.0260178	UNTRUE	31.8037	1.08555	0.00366862	TRUE	0.325831	0.365717	0.293964
SLCO1B3	44.6834	5.36346	2.8e-05	TRUE	54.1065	2.79588	0.0258671	TRUE	7.94876	2.58575	0.036528	TRUE	1.74179	0.878231	0.377483
LOC101927854	44.727	-2.47426	4.36e-17	TRUE	23.0476	-1.0817	0.0397585	TRUE	56.517	-1.39215	7.15e-05	TRUE	0.30766	0.455903	0.24843
KCNK13	44.7458	0.657304	0.040645	UNTRUE	44.5143	1.01629	0.0125545	TRUE	33.112	-0.347476	0.219727	UNTRUE	0.418821	0.240712	0.165262
LZTS1	44.8029	1.92887	4.26e-06	TRUE	57.1257	1.13422	0.0362362	TRUE	27.7042	0.827843	0.0565537	UNTRUE	1.12241	0.457018	0.258481
NRON	44.836	-1.02583	6.74e-06	TRUE	36.0433	-0.304828	0.414641	UNTRUE	52.4779	-0.719934	0.00882978	UNTRUE	0.216777	0.295437	0.208129
INHBB	44.9034	1.85345	0.00145587	TRUE	48.8666	1.84329	0.00594593	TRUE	20.9794	0.00736392	0.990602	UNTRUE	0.86075	0.316344	0.395168
[truncated: 3,091 more rows]
