# Supplementary material for: DNA hypo-methylation facilitates anti-inflammatory responses in severe ulcerative colitis
Source: PLoS One. 2021 Apr 1;16(4):e0248905. doi: 10.1371/journal.pone.0248905 (PMC8016308; doi:10.1371/journal.pone.0248905)
Supplement: S3 Table — (XLSX) [file pone.0248905.s004.xlsx]

## Sheet: DNA methylations
#legend	symbol	gene name
#legend	BaseMean (DE)	counts
#legend	Log2FoldChange (DE)	Fold change severe minus mild
#legend	Padj (DE)	adjusted p.value for severe mild comparison
#legend	seqnames	chromosome
#legend	start	bp position 2000 bp downstream from transcription start site
#legend	end	bp position 200 bp upstream from transcription start site
#legend	width	width of segment used for methylation comparison
#legend	strand	strand of segment
#legend	tx_name	name of promoter
#legend	P-value (EPI)	p.value of Global test
#legend	#Cov (EPI)	Number of methlation sites found
#legend	mean_severe (EPI)	mean of severe relative methylation from 0-1 or 0% to 100%
#legend	mean_mild (EPI)	mean of mild relative methylation from 0-1 or 0% to 100%
#legend	severe_minus_mild (EPI)	mean severe minus mean of mild
#legend	epi_trans_cor	Correlation between epi and transcription per sample
#legend	SD_SS	Standard deviation of severe methylation
#legend	SD_MM	Standard deviation of mild methylation
List of DEGs correlating to DNA methylation with r> -0.6
symbol	BaseMean (DE)	Log2FoldChange (DE)	Padj (DE)	seqnames	start	end	width	strand	tx_name	P-value (EPI)	#Cov (EPI)	mean_severe (EPI)	mean_mild (EPI)	severe_minus_mild (EPI)	epi_trans_cor	SD_SS	SD_MM
NLRP12	78.2362	3.45388	0.000136983	chr19	53824118	53826317	2200	-	uc002qci.6	0.00304115	67	0.359492	0.541394	-0.181902	-0.724935	0.137474	0.159353
CSF3R	1728.78	3.41536	0.000379193	chr1	36481852	36484051	2200	-	uc057evt.1	0.0242473	89	0.361152	0.492179	-0.131027	-0.687675	0.215779	0.176148
CD300E	180.218	3.15418	0.000819129	chr17	74623539	74625738	2200	-	uc002jlb.3	0.0432476	30	0.516123	0.63708	-0.120957	-0.783692	0.219118	0.180299
IL1RN	1194.88	2.98628	0.00169227	chr2	113125575	113127774	2200	+	uc061nbx.1	0.0364694	67	0.589773	0.663376	-0.0736026	-0.733641	0.194894	0.184851
NFE2	88.5652	2.92778	0.00177893	chr12	54295561	54297760	2200	-	uc001sfq.5	0.00711175	40	0.549715	0.699171	-0.149456	-0.724965	0.0918068	0.0962596
LILRA1	191.416	2.51776	0.000878529	chr19	54571878	54574077	2200	+	uc061crt.1	0.0069945	85	0.269483	0.366112	-0.0966293	-0.61277	0.127235	0.149834
CXCR2	302.036	2.42322	0.0122118	chr2	218124018	218126217	2200	+	uc061sib.1	0.0482656	48	0.460702	0.547464	-0.0867621	-0.701508	0.26033	0.199208
SIGLEC5	107.842	2.27432	0.000214465	chr19	51645346	51647545	2200	-	uc061byd.1	0.0464638	54	0.405937	0.486177	-0.0802402	-0.65994	0.338609	0.272613
C3AR1	638.008	1.91019	0.00176563	chr12	8066272	8068471	2200	-	uc001qtv.2	0.0378756	27	0.501402	0.622015	-0.120613	-0.757275	0.271507	0.196444
CST7	376.64	1.79292	0.00277747	chr20	24947229	24949428	2200	+	uc002wtx.2	0.0320673	39	0.272207	0.388185	-0.115978	-0.656849	0.0744066	0.0935913
IL10	68.3724	1.76608	0.00580631	chr1	206772295	206774494	2200	-	uc001hen.2	0.0433414	27	0.557695	0.639526	-0.0818304	-0.779649	0.100191	0.0909522
SPARC	11691.9	1.75672	0.00184646	chr5	151686764	151688963	2200	-	uc063ivr.1	0.0151469	72	0.291372	0.426091	-0.134719	-0.617803	0.225759	0.248538
NLRC4	273.577	1.73681	0.0047602	chr2	32265655	32267854	2200	-	uc061hxs.1	0.0254883	27	0.735138	0.854661	-0.119524	-0.833783	0.106597	0.134977
TREML2	160.467	1.71647	0.00585216	chr6	41200995	41203194	2200	-	uc010jxm.3	0.0183837	48	0.347939	0.423174	-0.0752355	-0.67365	0.22198	0.278597
SLAMF8	625.251	1.60545	0.00323883	chr1	159824749	159826948	2200	+	uc001fue.5	0.000975159	46	0.474167	0.58684	-0.112673	-0.752583	0.255271	0.146644
CD93	3146.25	1.60343	0.00124383	chr20	23086141	23088340	2200	-	uc002wsv.4	0.0114095	102	0.358774	0.500585	-0.141811	-0.805528	0.232721	0.22165
CTSK	2382.76	1.59885	6.53982e-05	chr1	150807235	150809434	2200	-	uc057kpz.1	0.0289794	41	0.612956	0.702795	-0.0898391	-0.687296	0.195433	0.157613
LILRB1	843.24	1.58891	0.00451531	chr19	54629261	54631460	2200	+	uc061csh.1	0.0400283	87	0.521642	0.601704	-0.0800623	-0.704101	0.251452	0.241405
TIE1	361.352	1.57668	0.00377973	chr1	43300449	43302648	2200	+	uc057fmj.1	0.0386522	52	0.514908	0.609336	-0.094428	-0.60082	0.151344	0.137161
LST1	342.071	1.55048	0.00594593	chr6	31585668	31587867	2200	+	uc063ncm.1	0.0284705	40	0.354606	0.501627	-0.147021	-0.64604	0.207123	0.214686
ADGRE3	223.515	1.54738	0.0142042	chr19	14674645	14676844	2200	-	uc010xnv.4	0.0430383	82	0.573577	0.672781	-0.0992033	-0.797246	0.263305	0.237409
SCARF1	470.311	1.45082	0.0138268	chr17	1644320	1646519	2200	-	uc059zhe.1	0.0386361	97	0.539386	0.730362	-0.190976	-0.735474	0.224619	0.248897
CSF2RB	3075.67	1.43896	0.00271488	chr22	36911627	36913826	2200	+	uc003aqa.5	0.0161144	59	0.587627	0.658244	-0.0706164	-0.639121	0.274017	0.23331
PPP1R18	1994.51	1.42977	0.00158542	chr6	30684545	30686744	2200	-	uc063mtm.1	0.0171791	147	0.139254	0.252029	-0.112775	-0.793708	0.112938	0.161212
SPI1	853.12	1.42472	0.0128559	chr11	47378377	47380576	2200	-	uc001nfc.2	0.00809474	41	0.555028	0.663106	-0.108078	-0.776284	0.282354	0.2445
CD53	3371.39	1.41364	0.00467799	chr1	110871153	110873352	2200	+	uc001dzx.4	0.0229232	37	0.316521	0.436787	-0.120266	-0.634222	0.172421	0.13407
SELPLG	1008.92	1.3854	0.00508938	chr12	108633760	108635959	2200	-	uc001tni.4	0.0179078	78	0.315246	0.430928	-0.115683	-0.705622	0.0602203	0.0658167
LILRB2	418.203	1.38086	0.00637312	chr19	54278345	54280544	2200	-	uc061cpg.1	0.0167739	74	0.287873	0.543808	-0.255935	-0.646347	0.23165	0.23308
CFP	264.199	1.36617	0.018071	chrX	47629696	47631895	2200	-	uc064yvz.1	0.00659088	69	0.445474	0.582176	-0.136703	-0.600152	0.222801	0.131267
DNAH17	162.812	1.35301	0.00584838	chr17	78450099	78452298	2200	-	uc060kuy.1	0.0497291	90	0.767621	0.835606	-0.0679852	-0.642055	0.144989	0.166345
CLMP	740.065	1.34508	0.00716785	chr11	123195082	123197281	2200	-	uc001pyt.4	0.00118054	213	0.157729	0.269005	-0.111276	-0.66088	0.139836	0.195519
ITPRIP	663.955	1.34132	0.00734288	chr10	104328725	104330924	2200	-	uc001kye.5	0.00473707	47	0.262832	0.532346	-0.269515	-0.726143	0.130175	0.122674
MYO1G	749.037	1.31648	0.00750978	chr7	44978899	44981098	2200	-	uc003tmh.3	0.00255415	69	0.239784	0.432735	-0.192951	-0.755727	0.114198	0.131951
DOK3	611.292	1.3018	0.00519894	chr5	177510183	177512382	2200	-	uc003mhj.5	0.00993265	107	0.651255	0.723497	-0.0722411	-0.670563	0.242376	0.190395
SLA	1667.44	1.29485	0.00773422	chr8	133074754	133076953	2200	-	uc064qjz.1	0.00208838	35	0.167245	0.370407	-0.203161	-0.866302	0.0411709	0.0838371
CD300A	522.876	1.28896	0.00297101	chr17	74464674	74466873	2200	+	uc002jkw.5	0.0423179	94	0.268352	0.363815	-0.0954633	-0.740149	0.250389	0.219692
SLAMF1	537	1.28655	0.0201474	chr1	160646822	160649021	2200	-	uc057mlb.1	0.00190752	44	0.282439	0.437177	-0.154738	-0.744485	0.107315	0.0759315
P2RY13	613.462	1.25346	0.0165609	chr3	151329349	151331548	2200	-	uc003eyv.3	0.0463463	15	0.654462	0.743344	-0.0888814	-0.619085	0.186525	0.24247
SEMA4A	894.524	1.22929	0.00584838	chr1	156154424	156156623	2200	+	uc057lwo.1	0.026631	47	0.405972	0.610529	-0.204557	-0.661493	0.074884	0.0893144
ITGB2	3118.67	1.22556	0.0064983	chr21	44914084	44916283	2200	-	uc062auf.1	0.011032	98	0.365374	0.575334	-0.20996	-0.715531	0.0770254	0.125586
CD86	757.258	1.21106	0.0168427	chr3	122075843	122078042	2200	+	uc062mzm.1	0.000282799	27	0.344592	0.489911	-0.145319	-0.664226	0.150992	0.0933938
IL18R1	581.224	1.19845	0.0119075	chr2	102309528	102311727	2200	+	uc002tbw.7	0.0481815	36	0.634348	0.703471	-0.0691228	-0.704842	0.152706	0.15745
CARD6	409.712	1.18617	0.00759406	chr5	40839183	40841382	2200	+	uc003jmg.4	0.0424886	20	0.397769	0.648719	-0.25095	-0.755851	0.0324998	0.0647872
GPSM3	788.427	1.17861	0.0095943	chr6	32192686	32194885	2200	-	uc063nqh.1	0.00790618	54	0.599208	0.642109	-0.0429013	-0.654694	0.372216	0.337902
TNFSF8	312.187	1.16052	0.00951214	chr9	114930396	114932595	2200	-	uc022bmi.1	0.0251963	71	0.417872	0.53949	-0.121618	-0.786857	0.216545	0.169044
NLRP3	206.093	1.15666	0.0175501	chr1	247416048	247418247	2200	+	uc001icu.4	0.000828543	70	0.382935	0.556059	-0.173124	-0.749258	0.23356	0.191307
FAM124B	46.1634	1.1481	0.0332389	chr2	224401886	224404085	2200	-	uc061tcx.1	0.00131285	71	0.230895	0.422484	-0.191588	-0.664392	0.0456026	0.0783223
CASS4	190.339	1.13609	0.0184067	chr20	56410307	56412506	2200	+	uc061xwq.1	0.000394654	72	0.373994	0.521219	-0.147225	-0.639262	0.156614	0.156364
RHOH	757.001	1.10877	0.0350393	chr4	40198343	40200542	2200	+	uc062wda.1	0.00211037	45	0.203499	0.413639	-0.21014	-0.745461	0.0291317	0.0657386
SLAMF7	3105.45	1.09534	0.0218252	chr1	160737246	160739445	2200	+	uc057mlm.1	0.0321275	21	0.578158	0.677451	-0.0992934	-0.7724	0.383083	0.255365
GNAI2	3532.54	1.08226	0.00370644	chr3	50244893	50247092	2200	+	uc011bdn.3	0.00360156	109	0.106269	0.156473	-0.0502041	-0.633157	0.160914	0.218805
PTPRC	12818.2	1.07945	0.0178155	chr1	198637287	198639486	2200	+	uc001guv.2	0.00793521	18	0.262618	0.400917	-0.1383	-0.699405	0.15317	0.193883
LINC00877	41.1394	1.06012	0.0336107	chr3	72100104	72102303	2200	-	uc062lmn.1	0.00184901	94	0.0994413	0.160989	-0.0615477	-0.893505	0.12458	0.196551
CD48	1252.78	1.05897	0.0174152	chr1	160711604	160713803	2200	-	uc001fwp.5	0.00644818	36	0.181123	0.332845	-0.151722	-0.791035	0.0753391	0.0921166
NKG7	251.803	1.05878	0.0303362	chr19	51372204	51374403	2200	-	uc061bxg.1	0.0201402	61	0.428567	0.562294	-0.133727	-0.619573	0.293782	0.278046
PLEKHO1	1138.18	1.05022	0.0136674	chr1	150151482	150153681	2200	+	uc057kmv.1	0.00905634	50	0.185705	0.401857	-0.216152	-0.722487	0.0432709	0.0868156
SNX20	376.813	1.04834	0.0081634	chr16	50681154	50683353	2200	-	uc010vgp.1	7.61454e-05	48	0.301333	0.530048	-0.228714	-0.82581	0.219651	0.175495
TNFSF14	168.804	1.02062	0.00951958	chr19	6669918	6672117	2200	-	uc060ska.1	0.00636139	122	0.353331	0.483775	-0.130444	-0.75438	0.219565	0.213212
ANGPTL2	825.134	1.01883	0.0020975	chr9	127122435	127124634	2200	-	uc010mxg.2	0.0316487	114	0.285389	0.412539	-0.12715	-0.717599	0.215385	0.150883
LAIR1	868.32	1.00824	0.00713006	chr19	54364758	54366957	2200	-	uc032idt.2	0.00952669	116	0.516451	0.608644	-0.0921923	-0.674864	0.267015	0.246233
PFKFB2	3595.97	-1.02102	0.000681024	chr1	207051282	207053481	2200	+	uc057oyr.1	0.0455828	163	0.227152	0.181189	0.0459636	-0.794207	0.311001	0.27095
PVRL3	2242	-1.03901	0.00143373	chr3	111072894	111075093	2200	+	uc062mim.1	0.0010569	30	0.666585	0.439462	0.227123	-0.671366	0.122616	0.094651
TRPM4	2016.32	-1.07477	0.00793533	chr19	49166626	49168825	2200	+	uc061bal.1	0.00661209	109	0.799591	0.492664	0.306928	-0.752609	0.105258	0.0935465
CES2	5626.41	-1.08401	0.0116036	chr16	66933563	66935762	2200	+	uc059vmo.1	0.00166301	293	0.0911804	0.0472174	0.043963	-0.623865	0.168022	0.0753795
NGEF	441.615	-1.10798	0.0485245	chr2	233013073	233015272	2200	-	uc002vts.3	0.00488455	42	0.683773	0.524729	0.159044	-0.668187	0.109331	0.173188
MAGIX	107.738	-1.12797	0.00415071	chrX	49160889	49163088	2200	+	uc033ecx.2	0.00451187	107	0.75678	0.562345	0.194435	-0.690523	0.145007	0.0951056
ENTPD5	1732.14	-1.13443	0.018784	chr14	73996109	73998308	2200	-	uc059dgk.1	0.00299779	28	0.728312	0.507154	0.221158	-0.749775	0.088563	0.0612098
SLC51B	364.031	-1.16647	0.0452548	chr15	65043369	65045568	2200	+	uc002aog.3	0.00401356	33	0.615251	0.416074	0.199177	-0.658448	0.111922	0.0570971
C2orf88	2540.08	-1.21093	0.0243734	chr2	190135759	190137958	2200	+	uc002urq.4	0.00253946	13	0.806507	0.747616	0.0588909	-0.62702	0.080395	0.174235
C2orf82	139.605	-1.24256	0.034515	chr2	232873427	232875626	2200	+	uc061tsh.1	0.00251392	54	0.640571	0.422177	0.218394	-0.604965	0.192935	0.0942795
P3H2	1089.41	-1.25653	0.0205456	chr3	190116449	190118648	2200	-	uc062rjo.1	0.0404139	21	0.640631	0.616555	0.0240762	-0.761621	0.179753	0.169159
MMP28	516.481	-1.32458	0.0051123	chr17	35795508	35797707	2200	-	uc032fbb.2	0.00394289	122	0.1378	0.0978872	0.0399126	-0.620746	0.247209	0.164366
DRAIC	79.6672	-1.42556	0.0294938	chr15	69559722	69561921	2200	+	uc002ash.2	0.00446114	45	0.606835	0.402129	0.204705	-0.736869	0.0977014	0.0764054
SLC22A18AS	165.632	-1.45094	0.00471709	chr11	2903291	2905490	2200	-	uc001lww.6	0.000457063	115	0.72283	0.567972	0.154858	-0.717806	0.145914	0.187321
PPARGC1A	1069.29	-1.51508	0.0133074	chr4	23889878	23892077	2200	-	uc003gqs.3	0.0118649	42	0.173245	0.112353	0.0608916	-0.630815	0.188237	0.11892
TMEM72	237.632	-1.61264	0.0286603	chr10	44909315	44911514	2200	+	uc009xmm.1	0.028147	58	0.527768	0.378762	0.149006	-0.687712	0.128254	0.137658
UGT1A8	104.688	-1.76877	0.0225674	chr2	233615644	233617843	2200	+	uc002vup.4	0.000376142	31	0.708391	0.57185	0.13654	-0.633025	0.134729	0.18819
