# Supplementary material for: DNA hypo-methylation facilitates anti-inflammatory responses in severe ulcerative colitis
Source: PLoS One. 2021 Apr 1;16(4):e0248905. doi: 10.1371/journal.pone.0248905 (PMC8016308; doi:10.1371/journal.pone.0248905)
Supplement: S4 Table — (XLSX) [file pone.0248905.s005.xlsx]

## Sheet: deconvStats
Comparison of cell population estimates
Comparison	Cell Type	Difference%	adjPval
mild-ctrl	Monocytes	-2.31007	0.201041
severe-ctrl	Monocytes	1.20768	0.627992
severe-mild	Monocytes	3.51775	0.0337894
mild-ctrl	Neutrophils	1.6135	0.56962
severe-ctrl	Neutrophils	6.1825	0.00213414
severe-mild	Neutrophils	4.569	0.0222104
mild-ctrl	T.Cells	0.305349	0.345352
severe-ctrl	T.Cells	0.673804	0.0128509
severe-mild	T.Cells	0.368454	0.220415
mild-ctrl	B.Cells	2.50905	0.166465
severe-ctrl	B.Cells	2.8973	0.097772
severe-mild	B.Cells	0.38825	0.954074
mild-ctrl	epithelial	-9.52366	0.328872
severe-ctrl	epithelial	-37.2015	3.29082e-05
severe-mild	epithelial	-27.6778	0.00100329
mild-ctrl	stroma	6.12081	0.373971
severe-ctrl	stroma	24.4373	5.70767e-05
severe-mild	stroma	18.3165	0.00142319
